# Supplementary material for: Uncovering neuroinflammation-related modules and potential repurposing drugs for Alzheimer's disease through multi-omics data integrative analysis
Source: Front Aging Neurosci. 2023 Jun 2;15:1161405. doi: 10.3389/fnagi.2023.1161405 (PMC10272561; doi:10.3389/fnagi.2023.1161405)
Supplement: Supplementary file 1 [file Table_1.XLSX]

## Sheet: Supplementary Table 1
	gene	module	KME	pval
1	PON2	black	0.945918	5.30129e-111
2	GJA1	black	0.945185	2.28146e-110
3	S1PR1	black	0.938156	1.06719e-104
4	HEPH	black	0.938116	1.14429e-104
5	BMPR1B	black	0.937928	1.58823e-104
6	SLC1A3	black	0.934854	2.92464e-102
7	BBOX1	black	0.933955	1.28064e-101
8	STON2	black	0.93274	9.13555e-101
9	ADGRA3	black	0.928837	3.9433e-98
10	TP53BP2	black	0.92501	1.09201e-95
11	PYGL	blue	0.95541	4.07565e-120
12	YBX3	blue	0.954859	1.55323e-119
13	IFITM2	blue	0.95404	1.10194e-118
14	RAB20	blue	0.951293	6.11018e-116
15	TNFRSF1B	blue	0.950045	9.56628e-115
16	IFITM3	blue	0.949265	5.15453e-114
17	CASP4	blue	0.948902	1.11771e-113
18	CLIC1	blue	0.947831	1.06423e-112
19	IFITM3P7	blue	0.947549	1.90981e-112
20	IFITM3P2	blue	0.945717	7.91515e-111
21	ANK2	brown	0.980703	4.61682e-160
22	BTBD1	brown	0.972713	1.76729e-143
23	XPO7	brown	0.968048	5.99921e-136
24	IPO5	brown	0.961935	1.27754e-127
25	TBL1XR1	brown	0.960384	1.00872e-125
26	TMED2	brown	0.959802	4.96089e-125
27	UBE2NL	brown	0.957417	2.6853e-122
28	RAB1A	brown	0.956276	4.79486e-121
29	ACTR2	brown	0.954844	1.60863e-119
30	ADSS2	brown	0.953044	1.13819e-117
31	WDTC1	cyan	0.975898	2.06193e-149
32	UBALD1	cyan	0.970243	2.42075e-139
33	IRF2BP1	cyan	0.968002	7.01995e-136
34	ZNF580	cyan	0.965789	1.07561e-132
35	PRR12	cyan	0.960226	1.55552e-125
36	PCDHGC5	cyan	0.956287	4.66984e-121
37	PCDHGB3	cyan	0.955385	4.33469e-120
38	PCDHGA8	cyan	0.954984	1.14838e-119
39	PCDHGA12	cyan	0.954893	1.42944e-119
40	PCDHGA7	cyan	0.95471	2.22254e-119
41	ARHGAP30	green	0.962811	1.00161e-128
42	LAPTM5	green	0.961363	6.54354e-127
43	ITGB2	green	0.959816	4.77024e-125
44	DOCK2	green	0.955594	2.59394e-120
45	TBXAS1	green	0.955312	5.17322e-120
46	NCKAP1L	green	0.948807	1.36687e-113
47	SLC7A7	green	0.946551	1.47766e-111
48	SYK	green	0.944123	1.82596e-109
49	LCP1	green	0.94264	3.11652e-108
50	C3AR1	green	0.94259	3.42439e-108
51	FRMD4B	greenyellow	0.970752	3.64337e-140
52	ST18	greenyellow	0.94921	5.79438e-114
53	MYRF	greenyellow	0.938666	4.36097e-105
54	CREB5	greenyellow	0.937022	7.59255e-104
55	ERMN	greenyellow	0.932899	7.07235e-101
56	CLDND1	greenyellow	0.927191	4.59596e-97
57	PRRG1	greenyellow	0.925914	2.97114e-96
58	GPR37	greenyellow	0.922901	2.13213e-94
59	FAM107B	greenyellow	0.922821	2.38449e-94
60	SLC31A2	greenyellow	0.922144	6.07107e-94
61	MAP7	grey60	0.952912	1.54481e-117
62	PLP1	grey60	0.950501	3.52769e-115
63	SPOCK3	grey60	0.932302	1.83657e-100
64	PDE8A	grey60	0.930024	6.46277e-99
65	ATG4C	grey60	0.914508	1.33216e-89
66	TBC1D12	grey60	0.894657	5.4974e-80
67	LACC1	grey60	0.880481	3.14174e-74
68	TMEM144	grey60	0.88005	4.57921e-74
69	APBB2	grey60	0.879933	5.07075e-74
70	LPAR1	grey60	0.879724	6.07933e-74
71	ASIC4	lightcyan	0.918308	1.04088e-91
72	VN1R4	lightcyan	0.898884	7.29942e-82
73	CADM4	lightcyan	0.896594	7.76549e-81
74	AK1	lightcyan	0.883141	2.9817e-75
75	MUTYH	lightcyan	0.87082	1.03859e-70
76	ATP6V0B	lightcyan	0.861868	1.07946e-67
77	CNIH2	lightcyan	0.85607	7.52116e-66
78	TNFRSF6B	lightcyan	0.852515	9.26326e-65
79	H4-16	lightcyan	0.845866	8.53318e-63
80	SP6	lightcyan	0.840351	3.10191e-61
81	PTPRN	magenta	0.968701	6.22524e-137
82	ATP6V0C	magenta	0.963337	2.10585e-129
83	SYP	magenta	0.945205	2.19162e-110
84	SLC6A17	magenta	0.942622	3.22478e-108
85	NRGN	magenta	0.934637	4.18627e-102
86	VAMP2	magenta	0.930343	3.95673e-99
87	TMEM59L	magenta	0.924205	3.42649e-95
88	NDFIP1	magenta	0.922393	4.30756e-94
89	SPRYD3	magenta	0.919401	2.46745e-92
90	TRAPPC1	magenta	0.903236	6.94666e-84
91	KMT2C	midnightblue	0.951295	6.08445e-116
92	KAT2B	midnightblue	0.941323	3.63276e-107
93	ACBD5	midnightblue	0.933326	3.55829e-101
94	AIDA	midnightblue	0.929002	3.07431e-98
95	IGSF11	midnightblue	0.921333	1.8401e-93
96	PICALM	midnightblue	0.909624	4.93849e-87
97	NEK9	midnightblue	0.909342	6.87707e-87
98	LMAN1	midnightblue	0.909252	7.64752e-87
99	VAMP3	midnightblue	0.908668	1.51147e-86
100	ZNF761	midnightblue	0.905349	6.68903e-85
101	NCAM1	pink	0.962774	1.116e-128
102	GPRC5B	pink	0.956897	1.00968e-121
103	RNF130	pink	0.952792	2.03577e-117
104	CYP27A1	pink	0.950741	2.08323e-115
105	EFHD1	pink	0.9495	3.11257e-114
106	PREX1	pink	0.94489	4.08194e-110
107	MYO1E	pink	0.935765	6.40672e-103
108	VEZF1	pink	0.934953	2.48017e-102
109	ADIPOR2	pink	0.932205	2.14271e-100
110	PLPP2	pink	0.921408	1.66325e-93
111	PLEKHH1	purple	0.955298	5.35165e-120
112	PLLP	purple	0.949509	3.05541e-114
113	NIPAL4	purple	0.944224	1.49939e-109
114	CNP	purple	0.942976	1.64799e-108
115	MOG	purple	0.937842	1.84352e-104
116	ZNF536	purple	0.929774	9.49196e-99
117	BTBD16	purple	0.928954	3.30473e-98
118	CARNS1	purple	0.919991	1.12537e-92
119	PRR5L	purple	0.917001	5.67254e-91
120	SH3TC2	purple	0.914216	1.91789e-89
121	FAM20A	red	0.952346	5.66447e-117
122	FMOD	red	0.949923	1.24823e-114
123	PCOLCE	red	0.939598	8.34714e-106
124	OLFML2A	red	0.938342	7.71461e-105
125	AOX1	red	0.934199	8.59233e-102
126	MLPH	red	0.933599	2.28747e-101
127	CPZ	red	0.931998	2.97316e-100
128	GPX8	red	0.928036	1.3127e-97
129	CRABP1	red	0.927993	1.40032e-97
130	SLC6A20	red	0.923495	9.30758e-95
131	PNPLA2	salmon	0.946732	1.02192e-111
132	SF3B4	salmon	0.934634	4.20331e-102
133	SCAMP4	salmon	0.919116	3.5997e-92
134	ZNF687	salmon	0.915582	3.46368e-90
135	CNOT3	salmon	0.915467	4.00313e-90
136	DCAKD	salmon	0.912539	1.50865e-88
137	DPP9	salmon	0.907038	9.89599e-86
138	NRROS	salmon	0.897046	4.89299e-81
139	SH3BGRL3	salmon	0.892251	5.93934e-79
140	RAB5C	salmon	0.882801	4.04136e-75
141	MAPRE3	tan	0.973232	2.1384e-144
142	RAB3A	tan	0.955676	2.12235e-120
143	PIANP	tan	0.953411	4.84004e-118
144	CFL1	tan	0.94956	2.73221e-114
145	SLC29A1	tan	0.940138	3.15803e-106
146	LY6E	tan	0.936441	2.04584e-103
147	ATXN7L3	tan	0.935873	5.34071e-103
148	HPCA	tan	0.934889	2.75887e-102
149	IGSF8	tan	0.92954	1.35672e-98
150	KCTD13	tan	0.929076	2.74713e-98
151	PIN1P1	yellow	0.948132	5.67892e-113
152	SPEF1	yellow	0.945043	3.01769e-110
153	PIN1	yellow	0.943957	2.51691e-109
154	GLT1D1	yellow	0.942159	7.68566e-108
155	SLC30A3	yellow	0.941851	1.36538e-107
156	LRRC73	yellow	0.941338	3.53759e-107
157	SYNGR3	yellow	0.939756	6.2796e-106
158	LRTM2	yellow	0.939128	1.92844e-105
159	COPS7A	yellow	0.93691	9.19185e-104
160	CACNG3	yellow	0.928464	6.9198e-98
