# Supplementary material for: Uncovering neuroinflammation-related modules and potential repurposing drugs for Alzheimer's disease through multi-omics data integrative analysis
Source: Front Aging Neurosci. 2023 Jun 2;15:1161405. doi: 10.3389/fnagi.2023.1161405 (PMC10272561; doi:10.3389/fnagi.2023.1161405)
Supplement: Supplementary file 2 [file Table_2.XLSX]

## Sheet: Supplementary Table 2
	gene	module	kME(green)	p-value	IRG
1	ADAM28	green	0.664412	5.01721e-30	0
2	ADAP2	green	0.841298	1.68954e-61	0
3	ADORA3	green	0.780779	1.9271e-47	0
4	AIF1	green	0.887663	4.7564e-77	0
5	ALOX5	green	0.888112	3.12503e-77	0
6	ALOX5AP	green	0.932946	6.56107e-101	0
7	APBB1IP	green	0.713891	2.31292e-36	0
8	APOBEC3G	green	0.644086	9.25226e-28	1
9	APOC1	green	0.740666	2.19346e-40	0
10	ARHGAP30	green	0.962811	1.00161e-128	0
11	ARHGAP45	green	0.903148	7.64649e-84	0
12	ARHGDIB	green	0.889866	5.93733e-78	0
13	ARPC1B	green	0.885084	5.14754e-76	0
14	B3GNT5	green	0.730477	8.49226e-39	0
15	BIN2	green	0.89977	2.87899e-82	0
16	BLNK	green	0.629475	3.10387e-26	1
17	BTK	green	0.896575	7.92185e-81	1
18	C1QA	green	0.933406	3.12611e-101	0
19	C1QB	green	0.933899	1.40308e-101	0
20	C1QC	green	0.812684	3.24616e-54	0
21	C2	green	0.630512	2.43356e-26	0
22	C3	green	0.883512	2.13675e-75	1
23	C3AR1	green	0.94259	3.42439e-108	1
24	CALHM6	green	0.67852	1.04817e-31	0
25	CAPG	green	0.818527	1.3474e-55	0
26	CCR1	green	0.858791	1.05071e-66	1
27	CCR5	green	0.906124	2.79573e-85	1
28	CD180	green	0.838311	1.13121e-60	0
29	CD300A	green	0.917265	4.03391e-91	0
30	CD300C	green	0.773049	5.71062e-46	0
31	CD300LF	green	0.644186	9.02594e-28	0
32	CD33	green	0.914021	2.44138e-89	0
33	CD37	green	0.862132	8.85944e-68	0
34	CD53	green	0.855299	1.30392e-65	0
35	CD68	green	0.714008	2.22628e-36	0
36	CD74	green	0.86848	6.70427e-70	1
37	CD84	green	0.810514	1.02857e-53	0
38	CD86	green	0.925038	1.04896e-95	1
39	CLEC7A	green	0.888239	2.77371e-77	0
40	CLECL1	green	0.612396	1.49787e-24	0
41	CMTM3	green	0.856822	4.38349e-66	1
42	COL8A2	green	0.802026	8.14981e-52	0
43	CPVL	green	0.832937	3.14782e-59	0
44	CSF1R	green	0.889293	1.02496e-77	1
45	CSF2RA	green	0.693122	1.51326e-33	1
46	CSF3R	green	0.797149	9.14393e-51	1
47	CTSC	green	0.900474	1.36554e-82	0
48	CTSS	green	0.885183	4.70415e-76	1
49	CXCL16	green	0.895913	1.55194e-80	1
50	CYBA	green	0.938817	3.34247e-105	0
51	CYBB	green	0.890549	3.08769e-78	1
52	CYTH4	green	0.88603	2.16343e-76	0
53	CYTL1	green	0.800197	2.03364e-51	0
54	DAPP1	green	0.812687	3.24162e-54	0
55	DOCK2	green	0.955594	2.59394e-120	0
56	DOCK8	green	0.869697	2.55343e-70	0
57	EBI3	green	0.917256	4.08383e-91	1
58	EPSTI1	green	0.508174	3.54997e-16	0
59	EVI2B	green	0.705384	3.52499e-35	0
60	FCER1G	green	0.921488	1.49138e-93	1
61	FCGBP	green	0.844202	2.56002e-62	0
62	FCGR1A	green	0.788378	6.00772e-49	0
63	FCGR2A	green	0.903566	4.83589e-84	0
64	FCGR3A	green	0.780865	1.8545e-47	1
65	FCGR3B	green	0.778136	6.23492e-47	1
66	FGD2	green	0.893474	1.78495e-79	0
67	FYB1	green	0.911802	3.68502e-88	0
68	GAPT	green	0.755993	6.41216e-43	0
69	GIMAP2	green	0.824035	6.03396e-57	0
70	GIMAP4	green	0.862758	5.53404e-68	0
71	GPR183	green	0.719213	3.99884e-37	0
72	GPR34	green	0.699397	2.26338e-34	0
73	GPR65	green	0.862556	6.44198e-68	0
74	GPSM3	green	0.873223	1.4733e-71	0
75	HACD4	green	0.702595	8.43176e-35	0
76	HAVCR2	green	0.856132	7.19187e-66	0
77	HCK	green	0.925262	7.60328e-96	1
78	HCLS1	green	0.928452	7.03928e-98	0
79	HHEX	green	0.787461	9.19708e-49	0
80	HLA-DMA	green	0.868155	8.66691e-70	1
81	HLA-DMB	green	0.892289	5.7225e-79	1
82	HLA-DOA	green	0.801805	9.10785e-52	1
83	HLA-DPA1	green	0.813561	2.02777e-54	1
84	HLA-DRA	green	0.890516	3.1885e-78	1
85	HLA-DRB3	green	0.625526	7.77124e-26	1
86	HLA-DRB4	green	0.849913	5.5817e-64	1
87	HLA-DRB6	green	0.738748	4.42283e-40	0
88	IFI16	green	0.793153	6.31068e-50	0
89	IGSF6	green	0.732789	3.75959e-39	0
90	IL13RA1	green	0.863754	2.60404e-68	1
91	IL18	green	0.859657	5.56923e-67	1
92	IL1B	green	0.463113	2.31854e-13	1
93	INPP5D	green	0.860056	4.15148e-67	1
94	IRF8	green	0.692466	1.8402e-33	0
95	ITGAM	green	0.933035	5.68319e-101	0
96	ITGB2	green	0.959816	4.77024e-125	1
97	KCNE3	green	0.715904	1.1968e-36	0
98	KCNQ1	green	0.845646	9.8787e-63	0
99	KCTD12	green	0.648885	2.79815e-28	0
100	KLHL6	green	0.824004	6.14482e-57	0
101	LAIR1	green	0.936292	2.63399e-103	0
102	LAPTM5	green	0.961363	6.54354e-127	0
103	LAT2	green	0.925341	6.79535e-96	0
104	LCP1	green	0.94264	3.11652e-108	0
105	LGALS9	green	0.866879	2.35298e-69	0
106	LHFPL2	green	0.915798	2.63425e-90	0
107	LILRA2	green	0.918203	1.19369e-91	0
108	LILRB4	green	0.770338	1.81542e-45	0
109	LINC02381	green	0.881634	1.13988e-74	0
110	LIPG	green	0.694059	1.14278e-33	0
111	LPAR6	green	0.675909	2.17994e-31	0
112	LST1	green	0.927389	3.43261e-97	0
113	LY86	green	0.897638	2.66139e-81	0
114	LYN	green	0.845073	1.44358e-62	1
115	LYVE1	green	0.747241	1.88973e-41	0
116	MAF	green	0.620206	2.62098e-25	0
117	MFNG	green	0.877169	5.45943e-73	0
118	MILR1	green	0.836549	3.41281e-60	0
119	MMRN1	green	0.546937	5.92702e-19	0
120	MNDA	green	0.771661	1.03442e-45	0
121	MS4A6A	green	0.853873	3.57847e-65	0
122	MS4A7	green	0.839593	5.02809e-61	0
123	MYO1F	green	0.938497	5.86945e-105	0
124	NAPSB	green	0.702027	1.00576e-34	0
125	NCF2	green	0.903402	5.78988e-84	0
126	NCF4	green	0.890461	3.36021e-78	0
127	NCKAP1L	green	0.948807	1.36687e-113	0
128	NLRC4	green	0.893954	1.10877e-79	0
129	NPC2	green	0.84122	1.77621e-61	0
130	OLR1	green	0.437174	6.42448e-12	1
131	PARVG	green	0.891338	1.44224e-78	0
132	PIK3AP1	green	0.920154	9.03767e-93	0
133	PIK3CG	green	0.829092	3.16274e-58	1
134	PILRA	green	0.849986	5.31026e-64	0
135	PLAC8	green	0.756743	4.76543e-43	0
136	PLEK	green	0.872721	2.223e-71	0
137	PTPRC	green	0.877962	2.77575e-73	1
138	PYCARD	green	0.87714	5.59668e-73	0
139	RAB42	green	0.744295	5.72273e-41	0
140	RASAL3	green	0.871005	8.95117e-71	0
141	RBM47	green	0.879563	6.98847e-74	0
142	RGS10	green	0.699355	2.29268e-34	0
143	RGS18	green	0.842221	9.31585e-62	0
144	RGS19	green	0.841241	1.75326e-61	0
145	RHBDF2	green	0.906333	2.20645e-85	0
146	RNASE2	green	0.86143	1.49785e-67	1
147	RNASE3	green	0.847443	2.97758e-63	1
148	RNASE6	green	0.886784	1.07805e-76	0
149	RNASET2	green	0.915041	6.84387e-90	0
150	SAMSN1	green	0.870903	9.71553e-71	0
151	SCIN	green	0.919366	2.58582e-92	0
152	SELPLG	green	0.64872	2.91651e-28	0
153	SIGLEC10	green	0.725553	4.68287e-38	0
154	SIGLEC5	green	0.545354	7.82353e-19	0
155	SLA	green	0.864338	1.66901e-68	0
156	SLC15A3	green	0.84696	4.11464e-63	0
157	SLC2A5	green	0.903797	3.75123e-84	0
158	SLC7A7	green	0.946551	1.47766e-111	0
159	SLCO2B1	green	0.808354	3.19478e-53	0
160	SOAT1	green	0.848973	1.0593e-63	0
161	SUSD3	green	0.589583	1.86602e-22	0
162	SYK	green	0.944123	1.82596e-109	1
163	TAGAP	green	0.633791	1.12135e-26	0
164	TASL	green	0.833549	2.16764e-59	0
165	TBXAS1	green	0.955312	5.17322e-120	0
166	TFEC	green	0.774471	3.09236e-46	0
167	TGFBR1	green	0.831146	9.28885e-59	1
168	TLR1	green	0.890836	2.34189e-78	1
169	TLR10	green	0.553243	1.93318e-19	0
170	TMEM106A	green	0.849599	6.9164e-64	0
171	TMEM119	green	0.793772	4.69129e-50	0
172	TMEM156	green	0.689017	5.10863e-33	0
173	TREM2	green	0.896359	9.86713e-81	0
174	TRIM22	green	0.834989	8.96422e-60	1
175	TYROBP	green	0.933777	1.71243e-101	1
176	VSIG4	green	0.917061	5.25061e-91	0
177	WDFY4	green	0.885594	3.22745e-76	0
