# Supplementary material for: Uncovering neuroinflammation-related modules and potential repurposing drugs for Alzheimer's disease through multi-omics data integrative analysis
Source: Front Aging Neurosci. 2023 Jun 2;15:1161405. doi: 10.3389/fnagi.2023.1161405 (PMC10272561; doi:10.3389/fnagi.2023.1161405)
Supplement: Supplementary file 3 [file Table_3.XLSX]

## Sheet: GOBP
Set	Type	ID	pvalue	p.adjust
Green	GOBP	GOBP_LEUKOCYTE_PROLIFERATION	1.7737e-28	3.71059e-25
Green	GOBP	GOBP_LEUKOCYTE_MEDIATED_IMMUNITY	4.50759e-27	4.71494e-24
Green	GOBP	GOBP_CELL_ACTIVATION_INVOLVED_IN_IMMUNE_RESPONSE	1.05732e-26	7.37301e-24
Green	GOBP	GOBP_MYELOID_LEUKOCYTE_ACTIVATION	6.64659e-26	3.47617e-23
Green	GOBP	GOBP_REGULATION_OF_LEUKOCYTE_PROLIFERATION	7.87699e-25	3.29573e-22
Green	GOBP	GOBP_POSITIVE_REGULATION_OF_CELL_ACTIVATION	1.59185e-24	5.55024e-22
Green	GOBP	GOBP_ACTIVATION_OF_IMMUNE_RESPONSE	5.36331e-23	1.60286e-20
Green	GOBP	GOBP_IMMUNE_RESPONSE_REGULATING_SIGNALING_PATHWAY	7.54316e-22	1.97254e-19
Green	GOBP	GOBP_LEUKOCYTE_CELL_CELL_ADHESION	9.47127e-21	2.20155e-18
Green	GOBP	GOBP_POSITIVE_REGULATION_OF_LEUKOCYTE_CELL_CELL_ADHESION	2.13546e-20	4.46738e-18
Green	GOBP	GOBP_ADAPTIVE_IMMUNE_RESPONSE_BASED_ON_SOMATIC_RECOMBINATION_OF_IMMUNE_RECEPTORS_BUILT_FROM_IMMUNOGLOBULIN_SUPERFAMILY_DOMAINS	2.74137e-20	5.21359e-18
Green	GOBP	GOBP_POSITIVE_REGULATION_OF_CYTOKINE_PRODUCTION	6.5808e-20	1.06461e-17
Green	GOBP	GOBP_POSITIVE_REGULATION_OF_RESPONSE_TO_EXTERNAL_STIMULUS	6.61563e-20	1.06461e-17
Green	GOBP	GOBP_POSITIVE_REGULATION_OF_CELL_CELL_ADHESION	1.28022e-19	1.91302e-17
Green	GOBP	GOBP_MYELOID_CELL_ACTIVATION_INVOLVED_IN_IMMUNE_RESPONSE	4.97568e-19	6.93942e-17
Green	GOBP	GOBP_POSITIVE_REGULATION_OF_LEUKOCYTE_PROLIFERATION	1.10149e-18	1.4402e-16
Green	GOBP	GOBP_LYMPHOCYTE_MEDIATED_IMMUNITY	2.27543e-18	2.80012e-16
Green	GOBP	GOBP_REGULATION_OF_T_CELL_ACTIVATION	8.26022e-18	9.60022e-16
Green	GOBP	GOBP_REGULATION_OF_CELL_CELL_ADHESION	1.87898e-17	2.06885e-15
Green	GOBP	GOBP_PHAGOCYTOSIS	6.23804e-17	6.52499e-15
Green	GOBP	GOBP_NEGATIVE_REGULATION_OF_IMMUNE_SYSTEM_PROCESS	2.15176e-16	2.14356e-14
Green	GOBP	GOBP_ANTIGEN_PROCESSING_AND_PRESENTATION_OF_PEPTIDE_OR_POLYSACCHARIDE_ANTIGEN_VIA_MHC_CLASS_II	2.45427e-16	2.33379e-14
Green	GOBP	GOBP_B_CELL_MEDIATED_IMMUNITY	5.02693e-16	4.57232e-14
Green	GOBP	GOBP_NEGATIVE_REGULATION_OF_CELL_ACTIVATION	7.35978e-16	6.1986e-14
Green	GOBP	GOBP_POSITIVE_REGULATION_OF_CELL_ADHESION	7.4075e-16	6.1986e-14
Green	GOBP	GOBP_LEUKOCYTE_MIGRATION	1.56759e-15	1.26131e-13
Green	GOBP	GOBP_POSITIVE_REGULATION_OF_DEFENSE_RESPONSE	2.12389e-15	1.63935e-13
Green	GOBP	GOBP_REGULATION_OF_IMMUNE_EFFECTOR_PROCESS	2.19416e-15	1.63935e-13
Green	GOBP	GOBP_T_CELL_PROLIFERATION	3.50817e-15	2.53072e-13
Green	GOBP	GOBP_POSITIVE_REGULATION_OF_IMMUNE_EFFECTOR_PROCESS	1.4025e-14	9.78013e-13
Green	GOBP	GOBP_REGULATION_OF_PHAGOCYTOSIS	1.86003e-14	1.25522e-12
Green	GOBP	GOBP_IMMUNE_RESPONSE_REGULATING_CELL_SURFACE_RECEPTOR_SIGNALING_PATHWAY	2.19719e-14	1.43642e-12
Green	GOBP	GOBP_INTERLEUKIN_6_PRODUCTION	2.64886e-14	1.67922e-12
Green	GOBP	GOBP_POSITIVE_REGULATION_OF_T_CELL_PROLIFERATION	2.92772e-14	1.80141e-12
Green	GOBP	GOBP_MACROPHAGE_ACTIVATION	4.54081e-14	2.71411e-12
Green	GOBP	GOBP_MYELOID_LEUKOCYTE_MEDIATED_IMMUNITY	5.23977e-14	3.04489e-12
Green	GOBP	GOBP_REGULATION_OF_LEUKOCYTE_MEDIATED_IMMUNITY	5.68644e-14	3.21514e-12
Green	GOBP	GOBP_ANTIGEN_PROCESSING_AND_PRESENTATION_OF_EXOGENOUS_PEPTIDE_ANTIGEN_VIA_MHC_CLASS_II	8.23569e-14	4.53396e-12
Green	GOBP	GOBP_LEUKOCYTE_DEGRANULATION	2.6633e-13	1.42862e-11
Green	GOBP	GOBP_ANTIGEN_PROCESSING_AND_PRESENTATION_OF_PEPTIDE_ANTIGEN	4.22853e-13	2.21152e-11
Green	GOBP	GOBP_REGULATION_OF_T_CELL_PROLIFERATION	4.46671e-13	2.27911e-11
Green	GOBP	GOBP_LEUKOCYTE_CHEMOTAXIS	5.8673e-13	2.92247e-11
Green	GOBP	GOBP_ANTIGEN_PROCESSING_AND_PRESENTATION	9.96827e-13	4.73946e-11
Green	GOBP	GOBP_POSITIVE_REGULATION_OF_TUMOR_NECROSIS_FACTOR_SUPERFAMILY_CYTOKINE_PRODUCTION	9.96827e-13	4.73946e-11
Green	GOBP	GOBP_ANTIGEN_PROCESSING_AND_PRESENTATION_OF_EXOGENOUS_PEPTIDE_ANTIGEN	1.21679e-12	5.65672e-11
Green	GOBP	GOBP_POSITIVE_REGULATION_OF_HEMOPOIESIS	1.42202e-12	6.46709e-11
Green	GOBP	GOBP_TUMOR_NECROSIS_FACTOR_SUPERFAMILY_CYTOKINE_PRODUCTION	1.58706e-12	7.06409e-11
Green	GOBP	GOBP_MONONUCLEAR_CELL_DIFFERENTIATION	1.62472e-12	7.08109e-11
Green	GOBP	GOBP_NEGATIVE_REGULATION_OF_LYMPHOCYTE_ACTIVATION	1.72701e-12	7.37327e-11
Green	GOBP	GOBP_POSITIVE_REGULATION_OF_PHAGOCYTOSIS	1.90472e-12	7.96933e-11
Green	GOBP	GOBP_B_CELL_ACTIVATION	3.00199e-12	1.2314e-10
Green	GOBP	GOBP_LYMPHOCYTE_ACTIVATION_INVOLVED_IN_IMMUNE_RESPONSE	5.08489e-12	2.04569e-10
Green	GOBP	GOBP_CHEMOKINE_PRODUCTION	5.54358e-12	2.18814e-10
Green	GOBP	GOBP_NEGATIVE_REGULATION_OF_IMMUNE_RESPONSE	8.85047e-12	3.3664e-10
Green	GOBP	GOBP_POSITIVE_REGULATION_OF_RESPONSE_TO_BIOTIC_STIMULUS	8.85047e-12	3.3664e-10
Green	GOBP	GOBP_PATTERN_RECOGNITION_RECEPTOR_SIGNALING_PATHWAY	9.63786e-12	3.51061e-10
Green	GOBP	GOBP_TOLL_LIKE_RECEPTOR_SIGNALING_PATHWAY	9.72377e-12	3.51061e-10
Green	GOBP	GOBP_REGULATION_OF_RESPONSE_TO_BIOTIC_STIMULUS	9.73305e-12	3.51061e-10
Green	GOBP	GOBP_CELL_CHEMOTAXIS	1.13018e-11	4.00734e-10
Green	GOBP	GOBP_ANTIGEN_PROCESSING_AND_PRESENTATION_OF_EXOGENOUS_ANTIGEN	1.24173e-11	4.32948e-10
Green	GOBP	GOBP_REGULATION_OF_LEUKOCYTE_DIFFERENTIATION	1.64395e-11	5.63794e-10
Green	GOBP	GOBP_ALPHA_BETA_T_CELL_ACTIVATION	1.71016e-11	5.77042e-10
Green	GOBP	GOBP_CELLULAR_RESPONSE_TO_BIOTIC_STIMULUS	2.40403e-11	7.98291e-10
Green	GOBP	GOBP_POSITIVE_REGULATION_OF_ALPHA_BETA_T_CELL_ACTIVATION	3.19367e-11	1.04393e-09
Green	GOBP	GOBP_REGULATION_OF_HEMOPOIESIS	3.38469e-11	1.08935e-09
Green	GOBP	GOBP_POSITIVE_REGULATION_OF_CHEMOKINE_PRODUCTION	3.75936e-11	1.1916e-09
Green	GOBP	GOBP_NEGATIVE_REGULATION_OF_LEUKOCYTE_PROLIFERATION	4.00876e-11	1.25169e-09
Green	GOBP	GOBP_PEPTIDE_ANTIGEN_ASSEMBLY_WITH_MHC_CLASS_II_PROTEIN_COMPLEX	5.14171e-11	1.58183e-09
Green	GOBP	GOBP_POSITIVE_REGULATION_OF_INTERLEUKIN_6_PRODUCTION	8.63882e-11	2.61919e-09
Green	GOBP	GOBP_ACTIVATION_OF_INNATE_IMMUNE_RESPONSE	1.14761e-10	3.4297e-09
Green	GOBP	GOBP_B_CELL_PROLIFERATION	1.24319e-10	3.66303e-09
Green	GOBP	GOBP_SUPEROXIDE_ANION_GENERATION	1.59734e-10	4.64115e-09
Green	GOBP	GOBP_REGULATION_OF_MYELOID_LEUKOCYTE_MEDIATED_IMMUNITY	1.6323e-10	4.67778e-09
Green	GOBP	GOBP_INTERLEUKIN_1_PRODUCTION	2.09647e-10	5.92678e-09
Green	GOBP	GOBP_REGULATION_OF_ALPHA_BETA_T_CELL_ACTIVATION	2.22047e-10	6.19362e-09
Green	GOBP	GOBP_SYNAPSE_PRUNING	2.42291e-10	6.66939e-09
Green	GOBP	GOBP_REGULATION_OF_B_CELL_PROLIFERATION	3.17792e-10	8.63402e-09
Green	GOBP	GOBP_PEPTIDE_ANTIGEN_ASSEMBLY_WITH_MHC_PROTEIN_COMPLEX	3.37828e-10	9.06073e-09
Green	GOBP	GOBP_CELL_JUNCTION_DISASSEMBLY	5.02849e-10	1.3316e-08
Green	GOBP	GOBP_ANTIGEN_RECEPTOR_MEDIATED_SIGNALING_PATHWAY	5.94606e-10	1.55489e-08
Green	GOBP	GOBP_MAST_CELL_ACTIVATION	6.85893e-10	1.77147e-08
Green	GOBP	GOBP_T_CELL_ACTIVATION_INVOLVED_IN_IMMUNE_RESPONSE	7.17502e-10	1.83051e-08
Green	GOBP	GOBP_NEGATIVE_REGULATION_OF_B_CELL_ACTIVATION	8.07519e-10	2.03534e-08
Green	GOBP	GOBP_IMMUNOGLOBULIN_PRODUCTION_INVOLVED_IN_IMMUNOGLOBULIN_MEDIATED_IMMUNE_RESPONSE	1.21451e-09	2.98911e-08
Green	GOBP	GOBP_POSITIVE_REGULATION_OF_INTERLEUKIN_1_PRODUCTION	1.21451e-09	2.98911e-08
Green	GOBP	GOBP_INFLAMMATORY_RESPONSE_TO_ANTIGENIC_STIMULUS	1.59504e-09	3.88003e-08
Green	GOBP	GOBP_MAST_CELL_ACTIVATION_INVOLVED_IN_IMMUNE_RESPONSE	1.63952e-09	3.94239e-08
Green	GOBP	GOBP_CELL_KILLING	1.94256e-09	4.61801e-08
Green	GOBP	GOBP_REGULATION_OF_ADAPTIVE_IMMUNE_RESPONSE	2.08237e-09	4.89474e-08
Green	GOBP	GOBP_CELLULAR_RESPONSE_TO_MOLECULE_OF_BACTERIAL_ORIGIN	3.17788e-09	7.3868e-08
Green	GOBP	GOBP_MYELOID_LEUKOCYTE_MIGRATION	3.37289e-09	7.66966e-08
Green	GOBP	GOBP_REGULATION_OF_INNATE_IMMUNE_RESPONSE	3.37289e-09	7.66966e-08
Green	GOBP	GOBP_MYELOID_CELL_DIFFERENTIATION	3.75616e-09	8.44934e-08
Green	GOBP	GOBP_POSITIVE_REGULATION_OF_LYMPHOCYTE_DIFFERENTIATION	4.02183e-09	8.95071e-08
Green	GOBP	GOBP_REGULATION_OF_INFLAMMATORY_RESPONSE	4.43261e-09	9.76106e-08
Green	GOBP	GOBP_REGULATED_EXOCYTOSIS	4.52256e-09	9.85541e-08
Green	GOBP	GOBP_PRODUCTION_OF_MOLECULAR_MEDIATOR_OF_IMMUNE_RESPONSE	4.67184e-09	1.00758e-07
Green	GOBP	GOBP_POSITIVE_REGULATION_OF_INTERLEUKIN_1_BETA_PRODUCTION	4.95199e-09	1.0571e-07
Green	GOBP	GOBP_POSITIVE_REGULATION_OF_INNATE_IMMUNE_RESPONSE	5.79772e-09	1.21288e-07
Green	GOBP	GOBP_POSITIVE_REGULATION_OF_LEUKOCYTE_MEDIATED_IMMUNITY	5.79772e-09	1.21288e-07
Green	GOBP	GOBP_POSITIVE_REGULATION_OF_LEUKOCYTE_MIGRATION	6.82266e-09	1.41317e-07
Green	GOBP	GOBP_NEGATIVE_REGULATION_OF_B_CELL_PROLIFERATION	9.23115e-09	1.8579e-07
Green	GOBP	GOBP_TOLL_LIKE_RECEPTOR_2_SIGNALING_PATHWAY	9.23115e-09	1.8579e-07
Green	GOBP	GOBP_MYELOID_LEUKOCYTE_DIFFERENTIATION	9.23622e-09	1.8579e-07
Green	GOBP	GOBP_MICROGLIAL_CELL_ACTIVATION	9.82742e-09	1.958e-07
Green	GOBP	GOBP_INTERFERON_GAMMA_PRODUCTION	1.04088e-08	2.05426e-07
Green	GOBP	GOBP_GRANULOCYTE_ACTIVATION	1.17015e-08	2.28782e-07
Green	GOBP	GOBP_REGULATION_OF_LEUKOCYTE_DEGRANULATION	1.38764e-08	2.68792e-07
Green	GOBP	GOBP_REGULATION_OF_LEUKOCYTE_MIGRATION	1.48417e-08	2.84851e-07
Green	GOBP	GOBP_DENDRITIC_CELL_MIGRATION	1.68422e-08	3.20308e-07
Green	GOBP	GOBP_B_CELL_RECEPTOR_SIGNALING_PATHWAY	1.91995e-08	3.58859e-07
Green	GOBP	GOBP_SUPEROXIDE_METABOLIC_PROCESS	1.92124e-08	3.58859e-07
Green	GOBP	GOBP_CYTOKINE_MEDIATED_SIGNALING_PATHWAY	2.09054e-08	3.87028e-07
Green	GOBP	GOBP_NEUTROPHIL_ACTIVATION_INVOLVED_IN_IMMUNE_RESPONSE	2.63753e-08	4.84009e-07
Green	GOBP	GOBP_REGULATION_OF_B_CELL_ACTIVATION	2.66974e-08	4.8566e-07
Green	GOBP	GOBP_PRODUCTION_OF_MOLECULAR_MEDIATOR_INVOLVED_IN_INFLAMMATORY_RESPONSE	2.7368e-08	4.93568e-07
Green	GOBP	GOBP_RESPONSE_TO_MOLECULE_OF_BACTERIAL_ORIGIN	2.88931e-08	5.16618e-07
Green	GOBP	GOBP_HUMORAL_IMMUNE_RESPONSE	3.04201e-08	5.39313e-07
Green	GOBP	GOBP_LEUKOCYTE_MEDIATED_CYTOTOXICITY	3.14716e-08	5.53266e-07
Green	GOBP	GOBP_POSITIVE_REGULATION_OF_INTERFERON_GAMMA_PRODUCTION	3.5018e-08	6.1048e-07
Green	GOBP	GOBP_REGULATION_OF_SUPEROXIDE_ANION_GENERATION	3.59915e-08	6.22267e-07
Green	GOBP	GOBP_INTERLEUKIN_8_PRODUCTION	3.64297e-08	6.24679e-07
Green	GOBP	GOBP_MONONUCLEAR_CELL_MIGRATION	3.83951e-08	6.53028e-07
Green	GOBP	GOBP_RESPIRATORY_BURST	3.93575e-08	6.63998e-07
Green	GOBP	GOBP_POSITIVE_REGULATION_OF_ALPHA_BETA_T_CELL_PROLIFERATION	4.8326e-08	8.08784e-07
Green	GOBP	GOBP_VACUOLAR_LOCALIZATION	6.11724e-08	1.01566e-06
Green	GOBP	GOBP_REGULATION_OF_MYELOID_CELL_DIFFERENTIATION	6.84388e-08	1.12735e-06
Green	GOBP	GOBP_ALPHA_BETA_T_CELL_PROLIFERATION	6.96428e-08	1.13822e-06
Green	GOBP	GOBP_REGULATION_OF_LYMPHOCYTE_MEDIATED_IMMUNITY	7.67113e-08	1.24403e-06
Green	GOBP	GOBP_POSITIVE_REGULATION_OF_INTERLEUKIN_4_PRODUCTION	8.35045e-08	1.34378e-06
Green	GOBP	GOBP_POSITIVE_REGULATION_OF_INTERLEUKIN_8_PRODUCTION	9.40351e-08	1.50169e-06
Green	GOBP	GOBP_POSITIVE_REGULATION_OF_INFLAMMATORY_RESPONSE	9.73477e-08	1.54281e-06
Green	GOBP	GOBP_POSITIVE_REGULATION_OF_ADAPTIVE_IMMUNE_RESPONSE	1.04752e-07	1.64768e-06
Green	GOBP	GOBP_INTERLEUKIN_2_PRODUCTION	1.06879e-07	1.66859e-06
Green	GOBP	GOBP_REGULATION_OF_LYMPHOCYTE_DIFFERENTIATION	1.11089e-07	1.72146e-06
Green	GOBP	GOBP_NEGATIVE_REGULATION_OF_MAST_CELL_ACTIVATION	1.1462e-07	1.76312e-06
Green	GOBP	GOBP_REGULATION_OF_MYELOID_LEUKOCYTE_DIFFERENTIATION	1.23395e-07	1.88425e-06
Green	GOBP	GOBP_REGULATION_OF_PEPTIDYL_TYROSINE_PHOSPHORYLATION	1.33181e-07	2.01895e-06
Green	GOBP	GOBP_T_CELL_DIFFERENTIATION	1.46282e-07	2.2016e-06
Green	GOBP	GOBP_REGULATION_OF_INFLAMMATORY_RESPONSE_TO_ANTIGENIC_STIMULUS	1.63114e-07	2.4201e-06
Green	GOBP	GOBP_REGULATION_OF_MAST_CELL_ACTIVATION	1.63114e-07	2.4201e-06
Green	GOBP	GOBP_POSITIVE_REGULATION_OF_MONOCYTE_CHEMOTACTIC_PROTEIN_1_PRODUCTION	1.70656e-07	2.51418e-06
Green	GOBP	GOBP_INNATE_IMMUNE_RESPONSE_ACTIVATING_SIGNAL_TRANSDUCTION	1.73637e-07	2.5402e-06
Green	GOBP	GOBP_GRANULOCYTE_MIGRATION	1.80025e-07	2.61537e-06
Green	GOBP	GOBP_EXOCYTOSIS	2.16845e-07	3.12856e-06
Green	GOBP	GOBP_GRANULOCYTE_CHEMOTAXIS	2.67459e-07	3.83235e-06
Green	GOBP	GOBP_FC_GAMMA_RECEPTOR_SIGNALING_PATHWAY	2.69544e-07	3.83596e-06
Green	GOBP	GOBP_POSITIVE_REGULATION_OF_MYELOID_CELL_DIFFERENTIATION	3.44947e-07	4.83208e-06
Green	GOBP	GOBP_POSITIVE_REGULATION_OF_ALPHA_BETA_T_CELL_DIFFERENTIATION	3.45476e-07	4.83208e-06
Green	GOBP	GOBP_GRANULOCYTE_MACROPHAGE_COLONY_STIMULATING_FACTOR_PRODUCTION	3.46468e-07	4.83208e-06
Green	GOBP	GOBP_PEPTIDYL_TYROSINE_MODIFICATION	4.02947e-07	5.58255e-06
Green	GOBP	GOBP_REGULATION_OF_CELL_KILLING	4.44559e-07	6.11854e-06
Green	GOBP	GOBP_FC_RECEPTOR_SIGNALING_PATHWAY	4.55663e-07	6.23037e-06
Green	GOBP	GOBP_INTERLEUKIN_4_PRODUCTION	4.91465e-07	6.67626e-06
Green	GOBP	GOBP_REGULATION_OF_TOLL_LIKE_RECEPTOR_SIGNALING_PATHWAY	5.20856e-07	7.0276e-06
Green	GOBP	GOBP_NEUTROPHIL_CHEMOTAXIS	5.24046e-07	7.0276e-06
Green	GOBP	GOBP_MEMBRANE_INVAGINATION	5.42173e-07	7.22437e-06
Green	GOBP	GOBP_REGULATION_OF_SUPEROXIDE_METABOLIC_PROCESS	5.92269e-07	7.84194e-06
Green	GOBP	GOBP_REGULATION_OF_PATTERN_RECOGNITION_RECEPTOR_SIGNALING_PATHWAY	6.15566e-07	8.09914e-06
Green	GOBP	GOBP_B_CELL_DIFFERENTIATION	7.55157e-07	9.87368e-06
Green	GOBP	GOBP_POSITIVE_REGULATION_OF_MYELOID_LEUKOCYTE_MEDIATED_IMMUNITY	8.48946e-07	1.09629e-05
Green	GOBP	GOBP_REGULATION_OF_ANTIGEN_PROCESSING_AND_PRESENTATION	8.48946e-07	1.09629e-05
Green	GOBP	GOBP_MONOCYTE_CHEMOTACTIC_PROTEIN_1_PRODUCTION	1.106e-06	1.41948e-05
Green	GOBP	GOBP_REGULATION_OF_T_CELL_DIFFERENTIATION	1.32688e-06	1.69258e-05
Green	GOBP	GOBP_REGULATION_OF_APOPTOTIC_CELL_CLEARANCE	1.37506e-06	1.7329e-05
Green	GOBP	GOBP_T_CELL_ACTIVATION_VIA_T_CELL_RECEPTOR_CONTACT_WITH_ANTIGEN_BOUND_TO_MHC_MOLECULE_ON_ANTIGEN_PRESENTING_CELL	1.37506e-06	1.7329e-05
Green	GOBP	GOBP_POSITIVE_REGULATION_OF_CD4_POSITIVE_ALPHA_BETA_T_CELL_ACTIVATION	1.38334e-06	1.7329e-05
Green	GOBP	GOBP_LIPOPOLYSACCHARIDE_MEDIATED_SIGNALING_PATHWAY	1.55106e-06	1.92001e-05
Green	GOBP	GOBP_REGULATION_OF_MACROPHAGE_ACTIVATION	1.55106e-06	1.92001e-05
Green	GOBP	GOBP_INTERLEUKIN_10_PRODUCTION	1.73158e-06	2.13086e-05
Green	GOBP	GOBP_REGULATION_OF_LEUKOCYTE_CHEMOTAXIS	2.13317e-06	2.6097e-05
Green	GOBP	GOBP_MYD88_DEPENDENT_TOLL_LIKE_RECEPTOR_SIGNALING_PATHWAY	2.25929e-06	2.74792e-05
Green	GOBP	GOBP_POSITIVE_REGULATION_OF_LEUKOCYTE_CHEMOTAXIS	2.41483e-06	2.92013e-05
Green	GOBP	GOBP_NEGATIVE_REGULATION_OF_LEUKOCYTE_MEDIATED_IMMUNITY	2.63937e-06	3.13725e-05
Green	GOBP	GOBP_POSITIVE_REGULATION_OF_NIK_NF_KAPPAB_SIGNALING	2.63937e-06	3.13725e-05
Green	GOBP	GOBP_REGULATION_OF_ALPHA_BETA_T_CELL_DIFFERENTIATION	2.63937e-06	3.13725e-05
Green	GOBP	GOBP_NEUTROPHIL_MIGRATION	2.77769e-06	3.283e-05
Green	GOBP	GOBP_POSITIVE_REGULATION_OF_MAPK_CASCADE	2.92998e-06	3.44354e-05
Green	GOBP	GOBP_REGULATION_OF_TOLL_LIKE_RECEPTOR_2_SIGNALING_PATHWAY	3.19503e-06	3.73408e-05
Green	GOBP	GOBP_DENDRITIC_CELL_CHEMOTAXIS	3.44502e-06	4.00388e-05
Green	GOBP	GOBP_POSITIVE_REGULATION_OF_ACUTE_INFLAMMATORY_RESPONSE	4.19673e-06	4.85059e-05
Green	GOBP	GOBP_HYPERSENSITIVITY	4.58205e-06	5.26684e-05
Green	GOBP	GOBP_NEGATIVE_REGULATION_OF_INTERLEUKIN_2_PRODUCTION	5.07132e-06	5.79738e-05
Green	GOBP	GOBP_IMMUNOGLOBULIN_PRODUCTION	5.54992e-06	6.31001e-05
Green	GOBP	GOBP_POSITIVE_REGULATION_OF_CHEMOTAXIS	5.81039e-06	6.57046e-05
Green	GOBP	GOBP_NEGATIVE_REGULATION_OF_LEUKOCYTE_DEGRANULATION	6.36902e-06	7.12512e-05
Green	GOBP	GOBP_POSITIVE_REGULATION_OF_B_CELL_DIFFERENTIATION	6.36902e-06	7.12512e-05
Green	GOBP	GOBP_NEGATIVE_REGULATION_OF_DEFENSE_RESPONSE	7.02358e-06	7.8156e-05
Green	GOBP	GOBP_NEGATIVE_REGULATION_OF_CYTOKINE_PRODUCTION	7.10212e-06	7.86118e-05
Green	GOBP	GOBP_NEGATIVE_REGULATION_OF_LEUKOCYTE_CELL_CELL_ADHESION	7.31129e-06	8.05011e-05
Green	GOBP	GOBP_REGULATION_OF_CHEMOTAXIS	7.49698e-06	8.21135e-05
Green	GOBP	GOBP_ALPHA_BETA_T_CELL_DIFFERENTIATION	8.39563e-06	9.14773e-05
Green	GOBP	GOBP_NEGATIVE_REGULATION_OF_INFLAMMATORY_RESPONSE_TO_ANTIGENIC_STIMULUS	8.5747e-06	9.15698e-05
Green	GOBP	GOBP_DENDRITIC_CELL_ANTIGEN_PROCESSING_AND_PRESENTATION	8.62297e-06	9.15698e-05
Green	GOBP	GOBP_REGULATION_OF_GRANULOCYTE_DIFFERENTIATION	8.62297e-06	9.15698e-05
Green	GOBP	GOBP_REGULATION_OF_MEMBRANE_INVAGINATION	8.62297e-06	9.15698e-05
Green	GOBP	GOBP_REGULATION_OF_NEUTROPHIL_ACTIVATION	8.62297e-06	9.15698e-05
Green	GOBP	GOBP_NEGATIVE_REGULATION_OF_IMMUNE_EFFECTOR_PROCESS	8.97166e-06	9.43151e-05
Green	GOBP	GOBP_T_CELL_MEDIATED_IMMUNITY	8.97166e-06	9.43151e-05
Green	GOBP	GOBP_NEGATIVE_REGULATION_OF_RESPONSE_TO_EXTERNAL_STIMULUS	1.00418e-05	0.000104991
Green	GOBP	GOBP_POSITIVE_REGULATION_OF_CD4_POSITIVE_ALPHA_BETA_T_CELL_DIFFERENTIATION	1.00876e-05	0.000104991
Green	GOBP	GOBP_POSITIVE_REGULATION_OF_PEPTIDYL_TYROSINE_PHOSPHORYLATION	1.0361e-05	0.000107303
Green	GOBP	GOBP_POSITIVE_REGULATION_OF_MYELOID_LEUKOCYTE_DIFFERENTIATION	1.08888e-05	0.000112213
Green	GOBP	GOBP_REGULATION_OF_MONONUCLEAR_CELL_MIGRATION	1.16212e-05	0.000119174
Green	GOBP	GOBP_FC_RECEPTOR_MEDIATED_STIMULATORY_SIGNALING_PATHWAY	1.18012e-05	0.000120429
Green	GOBP	GOBP_POSITIVE_REGULATION_OF_LYMPHOCYTE_MEDIATED_IMMUNITY	1.23779e-05	0.000125702
Green	GOBP	GOBP_REGULATION_OF_LEUKOCYTE_APOPTOTIC_PROCESS	1.30468e-05	0.000131221
Green	GOBP	GOBP_REGULATION_OF_LEUKOCYTE_MEDIATED_CYTOTOXICITY	1.30468e-05	0.000131221
Green	GOBP	GOBP_ICOSANOID_BIOSYNTHETIC_PROCESS	1.34255e-05	0.000134384
Green	GOBP	GOBP_REGULATION_OF_MAST_CELL_ACTIVATION_INVOLVED_IN_IMMUNE_RESPONSE	1.37337e-05	0.000136814
Green	GOBP	GOBP_CELL_ADHESION_MEDIATED_BY_INTEGRIN	1.40944e-05	0.000139741
Green	GOBP	GOBP_REGULATION_OF_T_CELL_MEDIATED_IMMUNITY	1.63988e-05	0.000161822
Green	GOBP	GOBP_CELLULAR_RESPONSE_TO_LIPOPROTEIN_PARTICLE_STIMULUS	1.83334e-05	0.000180063
Green	GOBP	GOBP_MACROPHAGE_ACTIVATION_INVOLVED_IN_IMMUNE_RESPONSE	1.89194e-05	0.00018409
Green	GOBP	GOBP_POSITIVE_REGULATION_OF_NEUROINFLAMMATORY_RESPONSE	1.89194e-05	0.00018409
Green	GOBP	GOBP_COMPLEMENT_ACTIVATION	2.00668e-05	0.00019435
Green	GOBP	GOBP_REGULATION_OF_SMALL_GTPASE_MEDIATED_SIGNAL_TRANSDUCTION	2.17081e-05	0.000209278
Green	GOBP	GOBP_REGULATION_OF_PRODUCTION_OF_MOLECULAR_MEDIATOR_OF_IMMUNE_RESPONSE	2.64077e-05	0.000253417
Green	GOBP	GOBP_POSITIVE_REGULATION_OF_CELL_KILLING	2.87655e-05	0.000274783
Green	GOBP	GOBP_OSTEOCLAST_DIFFERENTIATION	2.89577e-05	0.000275361
Green	GOBP	GOBP_PODOSOME_ASSEMBLY	2.95297e-05	0.00027953
Green	GOBP	GOBP_REGULATION_OF_ANTIGEN_RECEPTOR_MEDIATED_SIGNALING_PATHWAY	3.14039e-05	0.000294605
Green	GOBP	GOBP_REGULATION_OF_CD4_POSITIVE_ALPHA_BETA_T_CELL_ACTIVATION	3.14039e-05	0.000294605
Green	GOBP	GOBP_T_CELL_MIGRATION	3.42332e-05	0.000319714
Green	GOBP	GOBP_NEGATIVE_REGULATION_OF_TOLL_LIKE_RECEPTOR_SIGNALING_PATHWAY	3.51198e-05	0.000325091
Green	GOBP	GOBP_POSITIVE_REGULATION_OF_INTERLEUKIN_10_PRODUCTION	3.51198e-05	0.000325091
Green	GOBP	GOBP_POSITIVE_REGULATION_OF_INTERLEUKIN_12_PRODUCTION	3.95719e-05	0.000364689
Green	GOBP	GOBP_CYTOKINE_PRODUCTION_INVOLVED_IN_IMMUNE_RESPONSE	4.02161e-05	0.000369
Green	GOBP	GOBP_CD4_POSITIVE_ALPHA_BETA_T_CELL_ACTIVATION	4.28499e-05	0.00039145
Green	GOBP	GOBP_REGULATION_OF_COMPLEMENT_ACTIVATION	4.39502e-05	0.000399756
Green	GOBP	GOBP_REGULATION_OF_REGULATED_SECRETORY_PATHWAY	4.53578e-05	0.000410773
Green	GOBP	GOBP_POSITIVE_REGULATION_OF_REACTIVE_OXYGEN_SPECIES_METABOLIC_PROCESS	4.76668e-05	0.000429823
Green	GOBP	GOBP_TOLL_LIKE_RECEPTOR_4_SIGNALING_PATHWAY	4.97779e-05	0.000446933
Green	GOBP	GOBP_RESPONSE_TO_LECTIN	5.28236e-05	0.000472252
Green	GOBP	GOBP_REACTIVE_OXYGEN_SPECIES_METABOLIC_PROCESS	5.53837e-05	0.000492752
Green	GOBP	GOBP_NEUROINFLAMMATORY_RESPONSE	5.55877e-05	0.000492752
Green	GOBP	GOBP_ACTIN_CYTOSKELETON_REORGANIZATION	6.1794e-05	0.00054416
Green	GOBP	GOBP_REGULATION_OF_HUMORAL_IMMUNE_RESPONSE	6.19074e-05	0.00054416
Green	GOBP	GOBP_FC_EPSILON_RECEPTOR_SIGNALING_PATHWAY	6.29364e-05	0.000548596
Green	GOBP	GOBP_POSITIVE_REGULATION_OF_HUMORAL_IMMUNE_RESPONSE	6.29364e-05	0.000548596
Green	GOBP	GOBP_CYTOKINE_PRODUCTION_INVOLVED_IN_INFLAMMATORY_RESPONSE	6.50241e-05	0.000564442
Green	GOBP	GOBP_LEUKOCYTE_APOPTOTIC_PROCESS	6.55313e-05	0.000566493
Green	GOBP	GOBP_REGULATION_OF_ACUTE_INFLAMMATORY_RESPONSE	6.87672e-05	0.00059202
Green	GOBP	GOBP_T_CELL_DIFFERENTIATION_INVOLVED_IN_IMMUNE_RESPONSE	7.00669e-05	0.000600737
Green	GOBP	GOBP_REGULATION_OF_DNA_BINDING_TRANSCRIPTION_FACTOR_ACTIVITY	7.31005e-05	0.000624189
Green	GOBP	GOBP_ACUTE_INFLAMMATORY_RESPONSE_TO_ANTIGENIC_STIMULUS	7.43903e-05	0.000627519
Green	GOBP	GOBP_DETECTION_OF_EXTERNAL_BIOTIC_STIMULUS	7.43903e-05	0.000627519
Green	GOBP	GOBP_NEGATIVE_REGULATION_OF_REGULATED_SECRETORY_PATHWAY	7.43903e-05	0.000627519
Green	GOBP	GOBP_ERK1_AND_ERK2_CASCADE	7.51224e-05	0.000631149
Green	GOBP	GOBP_REGULATION_OF_PLATELET_ACTIVATION	7.61982e-05	0.000637627
Green	GOBP	GOBP_ACUTE_INFLAMMATORY_RESPONSE	8.23762e-05	0.000683853
Green	GOBP	GOBP_REGULATION_OF_NIK_NF_KAPPAB_SIGNALING	8.23762e-05	0.000683853
Green	GOBP	GOBP_ACTIN_POLYMERIZATION_OR_DEPOLYMERIZATION	8.3734e-05	0.000692377
Green	GOBP	GOBP_NEGATIVE_REGULATION_OF_MAST_CELL_ACTIVATION_INVOLVED_IN_IMMUNE_RESPONSE	8.68348e-05	0.000714532
Green	GOBP	GOBP_HUMORAL_IMMUNE_RESPONSE_MEDIATED_BY_CIRCULATING_IMMUNOGLOBULIN	8.70964e-05	0.000714532
Green	GOBP	GOBP_POSITIVE_REGULATION_OF_NF_KAPPAB_TRANSCRIPTION_FACTOR_ACTIVITY	8.89144e-05	0.000726597
Green	GOBP	GOBP_REGULATION_OF_CD4_POSITIVE_ALPHA_BETA_T_CELL_DIFFERENTIATION	9.29029e-05	0.000756237
Green	GOBP	GOBP_NEGATIVE_REGULATION_OF_CELL_CELL_ADHESION	9.40536e-05	0.000762636
Green	GOBP	GOBP_REGULATION_OF_ACTIN_FILAMENT_LENGTH	0.000106343	0.000858956
Green	GOBP	GOBP_CD4_POSITIVE_ALPHA_BETA_T_CELL_DIFFERENTIATION	0.00010726	0.000863033
Green	GOBP	GOBP_CALCIUM_MEDIATED_SIGNALING	0.000109456	0.000877328
Green	GOBP	GOBP_APOPTOTIC_CELL_CLEARANCE	0.000112288	0.000896589
Green	GOBP	GOBP_NEGATIVE_REGULATION_OF_CELL_KILLING	0.000117852	0.000932696
Green	GOBP	GOBP_IMMUNE_RESPONSE_INHIBITING_SIGNAL_TRANSDUCTION	0.000118593	0.000932696
Green	GOBP	GOBP_REGULATION_OF_GAMMA_DELTA_T_CELL_ACTIVATION	0.000118593	0.000932696
Green	GOBP	GOBP_REGULATION_OF_NK_T_CELL_ACTIVATION	0.000118593	0.000932696
Green	GOBP	GOBP_NEGATIVE_REGULATION_OF_CELL_ADHESION	0.000121297	0.000950388
Green	GOBP	GOBP_DEFENSE_RESPONSE_TO_BACTERIUM	0.000128588	0.00100375
Green	GOBP	GOBP_POSITIVE_REGULATION_OF_KINASE_ACTIVITY	0.000131953	0.00102619
Green	GOBP	GOBP_POSITIVE_REGULATION_OF_PRODUCTION_OF_MOLECULAR_MEDIATOR_OF_IMMUNE_RESPONSE	0.000133372	0.00103338
Green	GOBP	GOBP_CELLULAR_DEFENSE_RESPONSE	0.000134634	0.00103931
Green	GOBP	GOBP_B_CELL_ACTIVATION_INVOLVED_IN_IMMUNE_RESPONSE	0.000139739	0.00107476
Green	GOBP	GOBP_NEGATIVE_REGULATION_OF_LYMPHOCYTE_MEDIATED_IMMUNITY	0.000147008	0.00112652
Green	GOBP	GOBP_ACTIN_FILAMENT_POLYMERIZATION	0.000149733	0.00114322
Green	GOBP	GOBP_NEGATIVE_REGULATION_OF_MYELOID_LEUKOCYTE_MEDIATED_IMMUNITY	0.000157059	0.00118617
Green	GOBP	GOBP_NEGATIVE_T_CELL_SELECTION	0.000157059	0.00118617
Green	GOBP	GOBP_TOLL_LIKE_RECEPTOR_7_SIGNALING_PATHWAY	0.000157059	0.00118617
Green	GOBP	GOBP_POSITIVE_REGULATION_OF_DNA_BINDING_TRANSCRIPTION_FACTOR_ACTIVITY	0.000166756	0.00125487
Green	GOBP	GOBP_LEUKOCYTE_HOMEOSTASIS	0.000168856	0.00126612
Green	GOBP	GOBP_T_CELL_RECEPTOR_SIGNALING_PATHWAY	0.000171248	0.00127947
Green	GOBP	GOBP_REGULATION_OF_LYMPHOCYTE_APOPTOTIC_PROCESS	0.00017435	0.00129801
Green	GOBP	GOBP_B_CELL_HOMEOSTASIS	0.00017727	0.0013058
Green	GOBP	GOBP_REGULATION_OF_B_CELL_DIFFERENTIATION	0.00017727	0.0013058
Green	GOBP	GOBP_TOLERANCE_INDUCTION	0.00017727	0.0013058
Green	GOBP	GOBP_REGULATION_OF_ACTIN_FILAMENT_ORGANIZATION	0.000188343	0.0013825
Green	GOBP	GOBP_GAMMA_DELTA_T_CELL_DIFFERENTIATION	0.000202803	0.00147314
Green	GOBP	GOBP_NEGATIVE_REGULATION_OF_TOLL_LIKE_RECEPTOR_4_SIGNALING_PATHWAY	0.000202803	0.00147314
Green	GOBP	GOBP_NK_T_CELL_ACTIVATION	0.000202803	0.00147314
Green	GOBP	GOBP_NEGATIVE_REGULATION_OF_ADAPTIVE_IMMUNE_RESPONSE	0.000205413	0.00148181
Green	GOBP	GOBP_POSITIVE_REGULATION_OF_T_CELL_MEDIATED_IMMUNITY	0.000205413	0.00148181
Green	GOBP	GOBP_POSITIVE_REGULATION_OF_ERK1_AND_ERK2_CASCADE	0.000221866	0.001595
Green	GOBP	GOBP_POSITIVE_REGULATION_OF_INTERLEUKIN_2_PRODUCTION	0.000255742	0.00182428
Green	GOBP	GOBP_NEUTROPHIL_DEGRANULATION	0.000256375	0.00182428
Green	GOBP	GOBP_POSITIVE_THYMIC_T_CELL_SELECTION	0.000256375	0.00182428
Green	GOBP	GOBP_ACTIN_FILAMENT_ORGANIZATION	0.000262728	0.00186314
Green	GOBP	GOBP_REGULATION_OF_ACTIN_FILAMENT_BASED_PROCESS	0.00027482	0.00194231
Green	GOBP	GOBP_INTERLEUKIN_12_PRODUCTION	0.000280016	0.00196968
Green	GOBP	GOBP_NEGATIVE_REGULATION_OF_INFLAMMATORY_RESPONSE	0.000280576	0.00196968
Green	GOBP	GOBP_NEGATIVE_REGULATION_OF_EXOCYTOSIS	0.000286689	0.00200586
Green	GOBP	GOBP_RESPONSE_TO_INTERFERON_GAMMA	0.000298346	0.00208046
Green	GOBP	GOBP_REGULATION_OF_OSTEOCLAST_DIFFERENTIATION	0.000301517	0.00209559
Green	GOBP	GOBP_IMMUNOLOGICAL_SYNAPSE_FORMATION	0.000318313	0.00218218
Green	GOBP	GOBP_REGULATION_OF_PODOSOME_ASSEMBLY	0.000318313	0.00218218
Green	GOBP	GOBP_RESPIRATORY_BURST_INVOLVED_IN_DEFENSE_RESPONSE	0.000318313	0.00218218
Green	GOBP	GOBP_GRANULOCYTE_DIFFERENTIATION	0.000320233	0.00218218
Green	GOBP	GOBP_MONOCYTE_DIFFERENTIATION	0.000320233	0.00218218
Green	GOBP	GOBP_POSITIVE_REGULATION_OF_PHOSPHATASE_ACTIVITY	0.000320233	0.00218218
Green	GOBP	GOBP_LYMPHOCYTE_HOMEOSTASIS	0.000324246	0.00220235
Green	GOBP	GOBP_I_KAPPAB_KINASE_NF_KAPPAB_SIGNALING	0.000334865	0.00226711
Green	GOBP	GOBP_REGULATION_OF_PROTEIN_CONTAINING_COMPLEX_ASSEMBLY	0.000337511	0.00227765
Green	GOBP	GOBP_POSITIVE_REGULATION_OF_MONONUCLEAR_CELL_MIGRATION	0.00034825	0.00234257
Green	GOBP	GOBP_DETECTION_OF_BIOTIC_STIMULUS	0.000356499	0.00239037
Green	GOBP	GOBP_NIK_NF_KAPPAB_SIGNALING	0.000369775	0.00247147
Green	GOBP	GOBP_POSITIVE_REGULATION_OF_B_CELL_ACTIVATION	0.00038558	0.0025689
Green	GOBP	GOBP_CELLULAR_ANION_HOMEOSTASIS	0.000389136	0.00257618
Green	GOBP	GOBP_MONOVALENT_INORGANIC_ANION_HOMEOSTASIS	0.000389136	0.00257618
Green	GOBP	GOBP_REGULATION_OF_NATURAL_KILLER_CELL_ACTIVATION	0.00039561	0.00261078
Green	GOBP	GOBP_NEGATIVE_REGULATION_OF_T_CELL_PROLIFERATION	0.000400265	0.00263319
Green	GOBP	GOBP_POSITIVE_REGULATION_OF_CYSTEINE_TYPE_ENDOPEPTIDASE_ACTIVITY	0.000401921	0.0026358
Green	GOBP	GOBP_REGULATION_OF_REACTIVE_OXYGEN_SPECIES_METABOLIC_PROCESS	0.000418812	0.00273798
Green	GOBP	GOBP_NEGATIVE_REGULATION_OF_INTERLEUKIN_6_PRODUCTION	0.000428371	0.00278308
Green	GOBP	GOBP_POSITIVE_REGULATION_OF_CYTOKINE_PRODUCTION_INVOLVED_IN_IMMUNE_RESPONSE	0.000428371	0.00278308
Green	GOBP	GOBP_AMYLOID_BETA_CLEARANCE	0.000437693	0.00282609
Green	GOBP	GOBP_REGULATION_OF_ACTIN_CYTOSKELETON_REORGANIZATION	0.000437693	0.00282609
Green	GOBP	GOBP_POSITIVE_REGULATION_OF_CYTOSKELETON_ORGANIZATION	0.000445479	0.00284997
Green	GOBP	GOBP_POSITIVE_REGULATION_OF_PEPTIDASE_ACTIVITY	0.000445479	0.00284997
Green	GOBP	GOBP_POSITIVE_REGULATION_OF_PROTEIN_CONTAINING_COMPLEX_ASSEMBLY	0.000445479	0.00284997
Green	GOBP	GOBP_PLATELET_AGGREGATION	0.00045794	0.00292077
Green	GOBP	GOBP_POSITIVE_REGULATION_OF_TYPE_2_IMMUNE_RESPONSE	0.000469347	0.00298442
Green	GOBP	GOBP_INTEGRIN_MEDIATED_SIGNALING_PATHWAY	0.000506235	0.00320922
Green	GOBP	GOBP_POSITIVE_REGULATION_OF_B_CELL_MEDIATED_IMMUNITY	0.00053128	0.0033477
Green	GOBP	GOBP_REGULATION_OF_BONE_RESORPTION	0.00053128	0.0033477
Green	GOBP	GOBP_NEGATIVE_REGULATION_OF_INTERFERON_GAMMA_PRODUCTION	0.000583039	0.00365185
Green	GOBP	GOBP_POSITIVE_REGULATION_OF_B_CELL_PROLIFERATION	0.000583039	0.00365185
Green	GOBP	GOBP_LYMPHOCYTE_APOPTOTIC_PROCESS	0.000629464	0.00393086
Green	GOBP	GOBP_POSITIVE_REGULATION_OF_NITRIC_OXIDE_METABOLIC_PROCESS	0.000638279	0.00397244
Green	GOBP	GOBP_REGULATION_OF_EXOCYTOSIS	0.00063992	0.00397244
Green	GOBP	GOBP_ACTIVATION_OF_CYSTEINE_TYPE_ENDOPEPTIDASE_ACTIVITY	0.000659864	0.00408413
Green	GOBP	GOBP_POSITIVE_REGULATION_OF_PROTEOLYSIS	0.000673624	0.00415699
Green	GOBP	GOBP_REGULATION_OF_SUPRAMOLECULAR_FIBER_ORGANIZATION	0.000688623	0.00423706
Green	GOBP	GOBP_GLIAL_CELL_PROLIFERATION	0.000697129	0.00426431
Green	GOBP	GOBP_POSITIVE_REGULATION_OF_PATTERN_RECOGNITION_RECEPTOR_SIGNALING_PATHWAY	0.000697129	0.00426431
Green	GOBP	GOBP_FATTY_ACID_BIOSYNTHETIC_PROCESS	0.000747624	0.00455985
Green	GOBP	GOBP_T_HELPER_1_TYPE_IMMUNE_RESPONSE	0.000759718	0.00462015
Green	GOBP	GOBP_LYMPHOCYTE_MIGRATION	0.000769935	0.00462218
Green	GOBP	GOBP_DETECTION_OF_OTHER_ORGANISM	0.0007711	0.00462218
Green	GOBP	GOBP_GAMMA_DELTA_T_CELL_ACTIVATION	0.0007711	0.00462218
Green	GOBP	GOBP_POSITIVE_REGULATION_OF_REGULATORY_T_CELL_DIFFERENTIATION	0.0007711	0.00462218
Green	GOBP	GOBP_REGULATION_OF_MICROGLIAL_CELL_ACTIVATION	0.0007711	0.00462218
Green	GOBP	GOBP_NEGATIVE_REGULATION_OF_TUMOR_NECROSIS_FACTOR_SUPERFAMILY_CYTOKINE_PRODUCTION	0.000798154	0.00477068
Green	GOBP	GOBP_ICOSANOID_METABOLIC_PROCESS	0.000878039	0.00523321
Green	GOBP	GOBP_CELLULAR_RESPONSE_TO_LOW_DENSITY_LIPOPROTEIN_PARTICLE_STIMULUS	0.00089358	0.00526784
Green	GOBP	GOBP_LEUKOTRIENE_BIOSYNTHETIC_PROCESS	0.00089358	0.00526784
Green	GOBP	GOBP_REGULATION_OF_B_CELL_APOPTOTIC_PROCESS	0.00089358	0.00526784
Green	GOBP	GOBP_NEGATIVE_REGULATION_OF_SECRETION	0.000893921	0.00526784
Green	GOBP	GOBP_REGULATION_OF_CELL_ADHESION_MEDIATED_BY_INTEGRIN	0.000971218	0.00570727
Green	GOBP	GOBP_RESPONSE_TO_VIRUS	0.00098941	0.00579789
Green	GOBP	GOBP_POSITIVE_REGULATION_OF_PHOSPHOPROTEIN_PHOSPHATASE_ACTIVITY	0.00102773	0.0059889
Green	GOBP	GOBP_THYMIC_T_CELL_SELECTION	0.00102773	0.0059889
Green	GOBP	GOBP_DENDRITIC_CELL_DIFFERENTIATION	0.00105006	0.00605159
Green	GOBP	GOBP_NEGATIVE_REGULATION_OF_MYELOID_LEUKOCYTE_DIFFERENTIATION	0.00105006	0.00605159
Green	GOBP	GOBP_REGULATION_OF_BONE_REMODELING	0.00105006	0.00605159
Green	GOBP	GOBP_T_CELL_SELECTION	0.00105006	0.00605159
Green	GOBP	GOBP_REGULATION_OF_PHOSPHATASE_ACTIVITY	0.00105391	0.0060571
Green	GOBP	GOBP_POSITIVE_REGULATION_OF_PROTEIN_KINASE_ACTIVITY	0.00111861	0.00641134
Green	GOBP	GOBP_ACTIVATED_T_CELL_PROLIFERATION	0.00113329	0.00644252
Green	GOBP	GOBP_NEGATIVE_REGULATION_OF_LEUKOCYTE_APOPTOTIC_PROCESS	0.00113329	0.00644252
Green	GOBP	GOBP_T_CELL_MEDIATED_CYTOTOXICITY	0.00113329	0.00644252
Green	GOBP	GOBP_POSITIVE_REGULATION_OF_SUPRAMOLECULAR_FIBER_ORGANIZATION	0.00121343	0.00687939
Green	GOBP	GOBP_REGULATION_OF_GRANULOCYTE_CHEMOTAXIS	0.00122104	0.00690383
Green	GOBP	GOBP_HOMEOSTASIS_OF_NUMBER_OF_CELLS	0.00123179	0.00693926
Green	GOBP	GOBP_REGULATION_OF_TISSUE_REMODELING	0.00123394	0.00693926
Green	GOBP	GOBP_CELLULAR_COMPONENT_DISASSEMBLY	0.00125771	0.00705398
Green	GOBP	GOBP_REGULATION_OF_RESPONSE_TO_CYTOKINE_STIMULUS	0.00129527	0.00724522
Green	GOBP	GOBP_PLATELET_ACTIVATION	0.00132471	0.00733679
Green	GOBP	GOBP_ORGANIC_HYDROXY_COMPOUND_TRANSPORT	0.00132514	0.00733679
Green	GOBP	GOBP_ASTROCYTE_ACTIVATION	0.00133269	0.00733679
Green	GOBP	GOBP_POSITIVE_REGULATION_OF_OSTEOCLAST_DIFFERENTIATION	0.00133269	0.00733679
Green	GOBP	GOBP_POSITIVE_REGULATION_OF_SYNCYTIUM_FORMATION_BY_PLASMA_MEMBRANE_FUSION	0.00133269	0.00733679
Green	GOBP	GOBP_REGULATION_OF_B_CELL_RECEPTOR_SIGNALING_PATHWAY	0.00133269	0.00733679
Green	GOBP	GOBP_PLASMA_LIPOPROTEIN_PARTICLE_CLEARANCE	0.00141061	0.0077454
Green	GOBP	GOBP_INOSITOL_LIPID_MEDIATED_SIGNALING	0.00142608	0.00780983
Green	GOBP	GOBP_DEFENSE_RESPONSE_TO_GRAM_NEGATIVE_BACTERIUM	0.00143576	0.00784232
Green	GOBP	GOBP_POSITIVE_REGULATION_OF_LEUKOCYTE_DEGRANULATION	0.00150427	0.00815269
Green	GOBP	GOBP_POSITIVE_REGULATION_OF_MACROPHAGE_MIGRATION	0.00150427	0.00815269
Green	GOBP	GOBP_POSITIVE_REGULATION_OF_NATURAL_KILLER_CELL_ACTIVATION	0.00150427	0.00815269
Green	GOBP	GOBP_HOMOTYPIC_CELL_CELL_ADHESION	0.00158317	0.00855814
Green	GOBP	GOBP_RECEPTOR_SIGNALING_PATHWAY_VIA_STAT	0.00161628	0.00871461
Green	GOBP	GOBP_B_CELL_APOPTOTIC_PROCESS	0.0016891	0.00903732
Green	GOBP	GOBP_NEGATIVE_REGULATION_OF_LIPID_CATABOLIC_PROCESS	0.0016891	0.00903732
Green	GOBP	GOBP_REGULATION_OF_LIPOPOLYSACCHARIDE_MEDIATED_SIGNALING_PATHWAY	0.0016891	0.00903732
Green	GOBP	GOBP_REGULATION_OF_MAP_KINASE_ACTIVITY	0.00171851	0.00917124
Green	GOBP	GOBP_NATURAL_KILLER_CELL_ACTIVATION	0.00174143	0.00926988
Green	GOBP	GOBP_POSITIVE_REGULATION_OF_ORGANELLE_ORGANIZATION	0.00182154	0.00967175
Green	GOBP	GOBP_CD8_POSITIVE_ALPHA_BETA_T_CELL_ACTIVATION	0.00188752	0.00992132
Green	GOBP	GOBP_NEGATIVE_REGULATION_OF_T_CELL_MEDIATED_IMMUNITY	0.00188752	0.00992132
Green	GOBP	GOBP_POSITIVE_REGULATION_OF_GRANULOCYTE_CHEMOTAXIS	0.00188752	0.00992132
Green	GOBP	GOBP_REGULATION_OF_TOLL_LIKE_RECEPTOR_4_SIGNALING_PATHWAY	0.00188752	0.00992132
Green	GOBP	GOBP_SECOND_MESSENGER_MEDIATED_SIGNALING	0.00192412	0.0100884
Green	GOBP	GOBP_NEGATIVE_REGULATION_OF_PEPTIDYL_TYROSINE_PHOSPHORYLATION	0.00197262	0.0103168
Green	GOBP	GOBP_POSITIVE_REGULATION_OF_TOLL_LIKE_RECEPTOR_SIGNALING_PATHWAY	0.00209988	0.0108533
Green	GOBP	GOBP_REGULATION_OF_MONOCYTE_CHEMOTAXIS	0.00209988	0.0108533
Green	GOBP	GOBP_REGULATION_OF_PLATELET_AGGREGATION	0.00209988	0.0108533
Green	GOBP	GOBP_T_CELL_CHEMOTAXIS	0.00209988	0.0108533
Green	GOBP	GOBP_REGULATION_OF_PHOSPHOPROTEIN_PHOSPHATASE_ACTIVITY	0.00210114	0.0108533
Green	GOBP	GOBP_RECEPTOR_MEDIATED_ENDOCYTOSIS	0.00225581	0.0116235
Green	GOBP	GOBP_MYELOID_DENDRITIC_CELL_ACTIVATION	0.00232651	0.0118999
Green	GOBP	GOBP_POSITIVE_REGULATION_OF_VASCULAR_ENDOTHELIAL_GROWTH_FACTOR_PRODUCTION	0.00232651	0.0118999
Green	GOBP	GOBP_REGULATION_OF_T_HELPER_1_TYPE_IMMUNE_RESPONSE	0.00232651	0.0118999
Green	GOBP	GOBP_POSITIVE_REGULATION_OF_DEPHOSPHORYLATION	0.00237532	0.0121199
Green	GOBP	GOBP_REGULATION_OF_PROTEIN_POLYMERIZATION	0.00251124	0.012771
Green	GOBP	GOBP_REGULATION_OF_PROTEIN_SERINE_THREONINE_KINASE_ACTIVITY	0.00251945	0.012771
Green	GOBP	GOBP_REGULATION_OF_B_CELL_MEDIATED_IMMUNITY	0.00252123	0.012771
Green	GOBP	GOBP_POSITIVE_REGULATION_OF_MACROPHAGE_ACTIVATION	0.00256773	0.0129438
Green	GOBP	GOBP_REGULATION_OF_SYNCYTIUM_FORMATION_BY_PLASMA_MEMBRANE_FUSION	0.00256773	0.0129438
Green	GOBP	GOBP_NEGATIVE_REGULATION_OF_PHOSPHORUS_METABOLIC_PROCESS	0.00260083	0.0130792
Green	GOBP	GOBP_BONE_RESORPTION	0.00267318	0.0134108
Green	GOBP	GOBP_ORGANIC_ACID_BIOSYNTHETIC_PROCESS	0.00272257	0.0136259
Green	GOBP	GOBP_POSITIVE_REGULATION_OF_T_CELL_MIGRATION	0.00282385	0.014069
Green	GOBP	GOBP_POSITIVE_REGULATION_OF_RESPONSE_TO_CYTOKINE_STIMULUS	0.00283129	0.014069
Green	GOBP	GOBP_REGULATION_OF_NITRIC_OXIDE_METABOLIC_PROCESS	0.00283129	0.014069
Green	GOBP	GOBP_NEGATIVE_REGULATION_OF_HEMOPOIESIS	0.00294491	0.0145989
Green	GOBP	GOBP_ENTRY_INTO_HOST	0.00299624	0.0148183
Green	GOBP	GOBP_DEFENSE_RESPONSE_TO_GRAM_POSITIVE_BACTERIUM	0.00306678	0.0151314
Green	GOBP	GOBP_POSITIVE_REGULATION_OF_CYTOSOLIC_CALCIUM_ION_CONCENTRATION_INVOLVED_IN_PHOSPHOLIPASE_C_ACTIVATING_G_PROTEIN_COUPLED_SIGNALING_PATHWAY	0.00309517	0.0151641
Green	GOBP	GOBP_POSITIVE_REGULATION_OF_NEUTROPHIL_MIGRATION	0.00309517	0.0151641
Green	GOBP	GOBP_PROSTANOID_BIOSYNTHETIC_PROCESS	0.00309517	0.0151641
Green	GOBP	GOBP_NEGATIVE_REGULATION_OF_ANTIGEN_RECEPTOR_MEDIATED_SIGNALING_PATHWAY	0.00338196	0.016492
Green	GOBP	GOBP_REGULATION_OF_NEUTROPHIL_CHEMOTAXIS	0.00338196	0.016492
Green	GOBP	GOBP_MAINTENANCE_OF_LOCATION	0.00347821	0.0169219
Green	GOBP	GOBP_POSITIVE_REGULATION_OF_TYROSINE_PHOSPHORYLATION_OF_STAT_PROTEIN	0.00352778	0.0171233
Green	GOBP	GOBP_AUTOPHAGIC_CELL_DEATH	0.00358851	0.0171396
Green	GOBP	GOBP_HISTAMINE_PRODUCTION_INVOLVED_IN_INFLAMMATORY_RESPONSE	0.00358851	0.0171396
Green	GOBP	GOBP_NEGATIVE_REGULATION_OF_T_CELL_MEDIATED_CYTOTOXICITY	0.00358851	0.0171396
Green	GOBP	GOBP_POSITIVE_REGULATION_OF_MICROGLIAL_CELL_ACTIVATION	0.00358851	0.0171396
Green	GOBP	GOBP_POSITIVE_REGULATION_OF_NATURAL_KILLER_CELL_PROLIFERATION	0.00358851	0.0171396
Green	GOBP	GOBP_REGULATION_OF_FC_RECEPTOR_MEDIATED_STIMULATORY_SIGNALING_PATHWAY	0.00358851	0.0171396
Green	GOBP	GOBP_VERY_LOW_DENSITY_LIPOPROTEIN_PARTICLE_ASSEMBLY	0.00358851	0.0171396
Green	GOBP	GOBP_LEUKOTRIENE_METABOLIC_PROCESS	0.00368449	0.0173995
Green	GOBP	GOBP_MATURE_B_CELL_DIFFERENTIATION	0.00368449	0.0173995
Green	GOBP	GOBP_POSITIVE_REGULATION_OF_CALCIUM_MEDIATED_SIGNALING	0.00368449	0.0173995
Green	GOBP	GOBP_REGULATION_OF_CELLULAR_AMINE_METABOLIC_PROCESS	0.00368449	0.0173995
Green	GOBP	GOBP_REGULATION_OF_LIPOPROTEIN_PARTICLE_CLEARANCE	0.00368449	0.0173995
Green	GOBP	GOBP_CHOLESTEROL_EFFLUX	0.00371852	0.0175206
Green	GOBP	GOBP_MONOCARBOXYLIC_ACID_BIOSYNTHETIC_PROCESS	0.00374684	0.0176143
Green	GOBP	GOBP_PROTEIN_POLYMERIZATION	0.00385107	0.0180637
Green	GOBP	GOBP_NEGATIVE_REGULATION_OF_RESPONSE_TO_BIOTIC_STIMULUS	0.00387573	0.0181336
Green	GOBP	GOBP_NEGATIVE_REGULATION_OF_TRANSPORT	0.00388329	0.0181336
Green	GOBP	GOBP_REGULATION_OF_HOMOTYPIC_CELL_CELL_ADHESION	0.00400304	0.0186511
Green	GOBP	GOBP_REGULATION_OF_METAL_ION_TRANSPORT	0.00412059	0.0191562
Green	GOBP	GOBP_POSITIVE_T_CELL_SELECTION	0.00433784	0.0198699
Green	GOBP	GOBP_REGULATORY_T_CELL_DIFFERENTIATION	0.00433784	0.0198699
Green	GOBP	GOBP_DENDRITIC_CELL_APOPTOTIC_PROCESS	0.0043596	0.0198699
Green	GOBP	GOBP_LIPOXYGENASE_PATHWAY	0.0043596	0.0198699
Green	GOBP	GOBP_MACROPINOCYTOSIS	0.0043596	0.0198699
Green	GOBP	GOBP_POSITIVE_REGULATION_BY_SYMBIONT_OF_ENTRY_INTO_HOST	0.0043596	0.0198699
Green	GOBP	GOBP_POSITIVE_REGULATION_OF_LIPOPROTEIN_PARTICLE_CLEARANCE	0.0043596	0.0198699
Green	GOBP	GOBP_REGULATION_OF_DENDRITIC_CELL_ANTIGEN_PROCESSING_AND_PRESENTATION	0.0043596	0.0198699
Green	GOBP	GOBP_REGULATION_OF_T_HELPER_2_CELL_DIFFERENTIATION	0.0043596	0.0198699
Green	GOBP	GOBP_ESTABLISHMENT_OF_ORGANELLE_LOCALIZATION	0.00449023	0.0203908
Green	GOBP	GOBP_CELLULAR_RESPONSE_TO_INTERFERON_GAMMA	0.00449339	0.0203908
Green	GOBP	GOBP_NEGATIVE_REGULATION_OF_INNATE_IMMUNE_RESPONSE	0.00455137	0.0206092
Green	GOBP	GOBP_POSITIVE_REGULATION_OF_MAP_KINASE_ACTIVITY	0.00465815	0.0210472
Green	GOBP	GOBP_NEUTROPHIL_MEDIATED_IMMUNITY	0.00468913	0.0210508
Green	GOBP	GOBP_POSITIVE_REGULATION_OF_LYMPHOCYTE_MIGRATION	0.00468913	0.0210508
Green	GOBP	GOBP_TYPE_2_IMMUNE_RESPONSE	0.00468913	0.0210508
Green	GOBP	GOBP_EXOCYTIC_PROCESS	0.00501133	0.0224011
Green	GOBP	GOBP_REGULATION_OF_CALCIUM_MEDIATED_SIGNALING	0.00501133	0.0224011
Green	GOBP	GOBP_REGULATION_OF_T_HELPER_CELL_DIFFERENTIATION	0.00505715	0.0225097
Green	GOBP	GOBP_T_CELL_CYTOKINE_PRODUCTION	0.00505715	0.0225097
Green	GOBP	GOBP_CELLULAR_RESPONSE_TO_OXIDISED_LOW_DENSITY_LIPOPROTEIN_PARTICLE_STIMULUS	0.00520011	0.0227586
Green	GOBP	GOBP_CYTIDINE_TO_URIDINE_EDITING	0.00520011	0.0227586
Green	GOBP	GOBP_DETECTION_OF_MOLECULE_OF_BACTERIAL_ORIGIN	0.00520011	0.0227586
Green	GOBP	GOBP_HISTAMINE_SECRETION	0.00520011	0.0227586
Green	GOBP	GOBP_MACROPHAGE_PROLIFERATION	0.00520011	0.0227586
Green	GOBP	GOBP_POSITIVE_REGULATION_OF_INFLAMMATORY_RESPONSE_TO_ANTIGENIC_STIMULUS	0.00520011	0.0227586
Green	GOBP	GOBP_POSITIVE_REGULATION_OF_MACROPHAGE_CYTOKINE_PRODUCTION	0.00520011	0.0227586
Green	GOBP	GOBP_POSITIVE_REGULATION_OF_PODOSOME_ASSEMBLY	0.00520011	0.0227586
Green	GOBP	GOBP_NATURAL_KILLER_CELL_MEDIATED_IMMUNITY	0.00525258	0.0229403
Green	GOBP	GOBP_REGULATION_OF_CYTOSOLIC_CALCIUM_ION_CONCENTRATION	0.00528416	0.0230301
Green	GOBP	GOBP_NEGATIVE_REGULATION_OF_PROTEIN_SERINE_THREONINE_KINASE_ACTIVITY	0.00536029	0.0233133
Green	GOBP	GOBP_ANION_HOMEOSTASIS	0.0054421	0.0235712
Green	GOBP	GOBP_NEGATIVE_REGULATION_OF_CYTOKINE_PRODUCTION_INVOLVED_IN_INFLAMMATORY_RESPONSE	0.0054421	0.0235712
Green	GOBP	GOBP_DEFENSE_RESPONSE_TO_SYMBIONT	0.0055073	0.0238043
Green	GOBP	GOBP_REGULATION_OF_CYSTEINE_TYPE_ENDOPEPTIDASE_ACTIVITY	0.00565433	0.0243894
Green	GOBP	GOBP_T_CELL_DIFFERENTIATION_IN_THYMUS	0.00575815	0.0247861
Green	GOBP	GOBP_CORTICAL_ACTIN_CYTOSKELETON_ORGANIZATION	0.0058442	0.0250022
Green	GOBP	GOBP_REGULATION_OF_T_CELL_MEDIATED_CYTOTOXICITY	0.0058442	0.0250022
Green	GOBP	GOBP_RESPONSE_TO_TUMOR_CELL	0.0058442	0.0250022
Green	GOBP	GOBP_POSITIVE_REGULATION_OF_PHOSPHATIDYLINOSITOL_3_KINASE_SIGNALING	0.00602268	0.0257132
Green	GOBP	GOBP_POSITIVE_REGULATION_OF_DEFENSE_RESPONSE_TO_BACTERIUM	0.00610871	0.0259217
Green	GOBP	GOBP_POSITIVE_REGULATION_OF_INTERLEUKIN_13_PRODUCTION	0.00610871	0.0259217
Green	GOBP	GOBP_RESPONSE_TO_MACROPHAGE_COLONY_STIMULATING_FACTOR	0.00610871	0.0259217
Green	GOBP	GOBP_NEGATIVE_REGULATION_OF_MAPK_CASCADE	0.00621957	0.0263387
Green	GOBP	GOBP_REGULATION_OF_MACROPHAGE_MIGRATION	0.00626364	0.0264718
Green	GOBP	GOBP_NEGATIVE_REGULATION_OF_KINASE_ACTIVITY	0.00633374	0.0267141
Green	GOBP	GOBP_WOUND_HEALING	0.0065405	0.0275306
Green	GOBP	GOBP_POSITIVE_REGULATION_OF_SECRETION	0.00657974	0.0276402
Green	GOBP	GOBP_REGULATION_OF_DEFENSE_RESPONSE_TO_VIRUS_BY_HOST	0.00670061	0.0280915
Green	GOBP	GOBP_REACTIVE_NITROGEN_SPECIES_METABOLIC_PROCESS	0.0068645	0.0287211
Green	GOBP	GOBP_REGULATION_OF_LIPID_LOCALIZATION	0.00690645	0.0288389
Green	GOBP	GOBP_REGULATION_OF_DEPHOSPHORYLATION	0.00698359	0.0291029
Green	GOBP	GOBP_ACTIN_CROSSLINK_FORMATION	0.0070841	0.0291158
Green	GOBP	GOBP_CD8_POSITIVE_ALPHA_BETA_T_CELL_DIFFERENTIATION	0.0070841	0.0291158
Green	GOBP	GOBP_ESTABLISHMENT_OF_LYMPHOCYTE_POLARITY	0.0070841	0.0291158
Green	GOBP	GOBP_MONOCYTE_ACTIVATION	0.0070841	0.0291158
Green	GOBP	GOBP_NATURAL_KILLER_CELL_PROLIFERATION	0.0070841	0.0291158
Green	GOBP	GOBP_NEURON_REMODELING	0.0070841	0.0291158
Green	GOBP	GOBP_REGULATION_OF_ACUTE_INFLAMMATORY_RESPONSE_TO_ANTIGENIC_STIMULUS	0.0070841	0.0291158
Green	GOBP	GOBP_ASTROCYTE_DEVELOPMENT	0.00715529	0.0292045
Green	GOBP	GOBP_INTRINSIC_APOPTOTIC_SIGNALING_PATHWAY_IN_RESPONSE_TO_DNA_DAMAGE_BY_P53_CLASS_MEDIATOR	0.00715529	0.0292045
Green	GOBP	GOBP_REGULATION_OF_VIRAL_ENTRY_INTO_HOST_CELL	0.00715529	0.0292045
Green	GOBP	GOBP_RESPONSE_TO_AXON_INJURY	0.00716151	0.0292045
Green	GOBP	GOBP_STEROL_TRANSPORT	0.00743771	0.0302718
Green	GOBP	GOBP_REGULATION_OF_T_CELL_MIGRATION	0.00762783	0.0309253
Green	GOBP	GOBP_REGULATION_OF_T_CELL_RECEPTOR_SIGNALING_PATHWAY	0.00762783	0.0309253
Green	GOBP	GOBP_REGULATION_OF_PLASMA_LIPOPROTEIN_PARTICLE_LEVELS	0.00778074	0.0314841
Green	GOBP	GOBP_POSITIVE_REGULATION_OF_I_KAPPAB_KINASE_NF_KAPPAB_SIGNALING	0.00784046	0.0316036
Green	GOBP	GOBP_REGULATION_OF_RAS_PROTEIN_SIGNAL_TRANSDUCTION	0.00784046	0.0316036
Green	GOBP	GOBP_ERYTHROCYTE_HOMEOSTASIS	0.00791203	0.0318307
Green	GOBP	GOBP_LIPID_STORAGE	0.00810313	0.0322533
Green	GOBP	GOBP_NEGATIVE_REGULATION_OF_INTERLEUKIN_1_BETA_PRODUCTION	0.00811841	0.0322533
Green	GOBP	GOBP_HIGH_DENSITY_LIPOPROTEIN_PARTICLE_CLEARANCE	0.00812498	0.0322533
Green	GOBP	GOBP_HISTAMINE_TRANSPORT	0.00812498	0.0322533
Green	GOBP	GOBP_NEGATIVE_REGULATION_OF_ACTIVATED_T_CELL_PROLIFERATION	0.00812498	0.0322533
Green	GOBP	GOBP_REGULATION_OF_UNSATURATED_FATTY_ACID_BIOSYNTHETIC_PROCESS	0.00812498	0.0322533
Green	GOBP	GOBP_T_HELPER_2_CELL_DIFFERENTIATION	0.00812498	0.0322533
Green	GOBP	GOBP_POSITIVE_REGULATION_OF_NEURON_DEATH	0.00843418	0.0333541
Green	GOBP	GOBP_TYROSINE_PHOSPHORYLATION_OF_STAT_PROTEIN	0.00843418	0.0333541
Green	GOBP	GOBP_REGULATION_OF_CALCIUM_ION_TRANSPORT	0.00856034	0.0337891
Green	GOBP	GOBP_POSITIVE_REGULATION_OF_PROTEIN_DEPHOSPHORYLATION	0.00862717	0.0339249
Green	GOBP	GOBP_REGULATION_OF_NEUTROPHIL_MIGRATION	0.00862717	0.0339249
Green	GOBP	GOBP_BIOLOGICAL_PROCESS_INVOLVED_IN_INTERACTION_WITH_HOST	0.00865071	0.0339536
Green	GOBP	GOBP_BONE_REMODELING	0.00877396	0.0343729
Green	GOBP	GOBP_LYMPHOCYTE_COSTIMULATION	0.00915426	0.035692
Green	GOBP	GOBP_VIRAL_LIFE_CYCLE	0.00919198	0.035692
Green	GOBP	GOBP_ACTIN_FILAMENT_SEVERING	0.00923011	0.035692
Green	GOBP	GOBP_CD40_SIGNALING_PATHWAY	0.00923011	0.035692
Green	GOBP	GOBP_HIGH_DENSITY_LIPOPROTEIN_PARTICLE_REMODELING	0.00923011	0.035692
Green	GOBP	GOBP_MEMBRANE_REPOLARIZATION_DURING_VENTRICULAR_CARDIAC_MUSCLE_CELL_ACTION_POTENTIAL	0.00923011	0.035692
Green	GOBP	GOBP_REGULATION_OF_GLIAL_CELL_MIGRATION	0.00923011	0.035692
Green	GOBP	GOBP_REGULATION_OF_PROTEIN_TYROSINE_KINASE_ACTIVITY	0.0094801	0.0365911
Green	GOBP	GOBP_REGULATION_OF_ERYTHROCYTE_DIFFERENTIATION	0.00969979	0.0373014
Green	GOBP	GOBP_REGULATION_OF_P38MAPK_CASCADE	0.00969979	0.0373014
Green	GOBP	GOBP_NEGATIVE_REGULATION_OF_MYELOID_CELL_DIFFERENTIATION	0.00984663	0.0377274
Green	GOBP	GOBP_REGULATION_OF_PROTEIN_DEPHOSPHORYLATION	0.00984663	0.0377274
Green	GOBP	GOBP_MACROPHAGE_DIFFERENTIATION	0.0102639	0.0391113
Green	GOBP	GOBP_PROTEIN_LIPID_COMPLEX_SUBUNIT_ORGANIZATION	0.0102639	0.0391113
Green	GOBP	GOBP_REGULATION_OF_FATTY_ACID_BIOSYNTHETIC_PROCESS	0.0102639	0.0391113
Green	GOBP	GOBP_INFLAMMATORY_RESPONSE_TO_WOUNDING	0.0103982	0.0393364
Green	GOBP	GOBP_MACROPHAGE_CYTOKINE_PRODUCTION	0.0103982	0.0393364
Green	GOBP	GOBP_POSITIVE_REGULATION_OF_GLIAL_CELL_PROLIFERATION	0.0103982	0.0393364
Green	GOBP	GOBP_PROTEIN_TRIMERIZATION	0.0103982	0.0393364
Green	GOBP	GOBP_PHOSPHATIDYLINOSITOL_3_KINASE_SIGNALING	0.0106018	0.0400342
Green	GOBP	GOBP_FATTY_ACID_METABOLIC_PROCESS	0.0108344	0.0406654
Green	GOBP	GOBP_POSITIVE_REGULATION_OF_REGULATED_SECRETORY_PATHWAY	0.0108467	0.0406654
Green	GOBP	GOBP_PROSTANOID_METABOLIC_PROCESS	0.0108467	0.0406654
Green	GOBP	GOBP_REGULATION_OF_CHONDROCYTE_DIFFERENTIATION	0.0108467	0.0406654
Green	GOBP	GOBP_REGULATION_OF_STRESS_ACTIVATED_PROTEIN_KINASE_SIGNALING_CASCADE	0.0111867	0.0418652
Green	GOBP	GOBP_LIPID_LOCALIZATION	0.0114456	0.042677
Green	GOBP	GOBP_NEGATIVE_REGULATION_OF_I_KAPPAB_KINASE_NF_KAPPAB_SIGNALING	0.0114483	0.042677
Green	GOBP	GOBP_COMPLEMENT_ACTIVATION_ALTERNATIVE_PATHWAY	0.0116281	0.042677
Green	GOBP	GOBP_HYDROGEN_PEROXIDE_BIOSYNTHETIC_PROCESS	0.0116281	0.042677
Green	GOBP	GOBP_NEGATIVE_REGULATION_OF_BONE_REMODELING	0.0116281	0.042677
Green	GOBP	GOBP_NEGATIVE_REGULATION_OF_NEUROINFLAMMATORY_RESPONSE	0.0116281	0.042677
Green	GOBP	GOBP_POSITIVE_REGULATION_OF_MACROPHAGE_CHEMOTAXIS	0.0116281	0.042677
Green	GOBP	GOBP_POSITIVE_REGULATION_OF_T_HELPER_1_TYPE_IMMUNE_RESPONSE	0.0116281	0.042677
Green	GOBP	GOBP_REGULATION_OF_HUMORAL_IMMUNE_RESPONSE_MEDIATED_BY_CIRCULATING_IMMUNOGLOBULIN	0.0116281	0.042677
Green	GOBP	GOBP_SEQUESTERING_OF_TRIGLYCERIDE	0.0116281	0.042677
Green	GOBP	GOBP_STEROID_ESTERIFICATION	0.0116281	0.042677
Green	GOBP	GOBP_RESPONSE_TO_CHEMOKINE	0.0118172	0.0432951
Green	GOBP	GOBP_UNSATURATED_FATTY_ACID_BIOSYNTHETIC_PROCESS	0.0120688	0.0441398
Green	GOBP	GOBP_POSITIVE_REGULATION_OF_ENDOCYTOSIS	0.0126712	0.0461559
Green	GOBP	GOBP_TYPE_I_INTERFERON_PRODUCTION	0.0126712	0.0461559
Green	GOBP	GOBP_NEGATIVE_REGULATION_OF_INTERLEUKIN_1_PRODUCTION	0.0127083	0.0461559
Green	GOBP	GOBP_POSITIVE_REGULATION_OF_ACTIN_FILAMENT_POLYMERIZATION	0.0127083	0.0461559
Green	GOBP	GOBP_REGULATION_OF_CELL_SHAPE	0.0128196	0.0463557
Green	GOBP	GOBP_NEGATIVE_REGULATION_OF_TRANSFERASE_ACTIVITY	0.0129129	0.0463557
Green	GOBP	GOBP_CD4_POSITIVE_ALPHA_BETA_T_CELL_CYTOKINE_PRODUCTION	0.0129184	0.0463557
Green	GOBP	GOBP_NEGATIVE_REGULATION_OF_MACROPHAGE_ACTIVATION	0.0129184	0.0463557
Green	GOBP	GOBP_POSITIVE_REGULATION_OF_ACTIN_CYTOSKELETON_REORGANIZATION	0.0129184	0.0463557
Green	GOBP	GOBP_REGULATION_OF_CD8_POSITIVE_ALPHA_BETA_T_CELL_ACTIVATION	0.0129184	0.0463557
Green	GOBP	GOBP_TOLL_LIKE_RECEPTOR_9_SIGNALING_PATHWAY	0.0129184	0.0463557
Green	GOBP	GOBP_POSITIVE_REGULATION_OF_PROTEIN_SERINE_THREONINE_KINASE_ACTIVITY	0.0130511	0.0467514
Green	GOBP	GOBP_STEROL_HOMEOSTASIS	0.0131126	0.0468915
Green	GOBP	GOBP_REGULATION_OF_LIPID_METABOLIC_PROCESS	0.0131411	0.0469134
Green	GOBP	GOBP_REGULATION_OF_ENDOCYTOSIS	0.0133341	0.0475212
Green	GOBP	GOBP_REGULATION_OF_LIPID_TRANSPORT	0.0135067	0.0480544
Green	GOBP	GOBP_MACROPHAGE_MIGRATION	0.0140446	0.0498313
Green	GOBP	GOBP_BASE_CONVERSION_OR_SUBSTITUTION_EDITING	0.0142681	0.0498313
Green	GOBP	GOBP_INTERLEUKIN_13_PRODUCTION	0.0142681	0.0498313
Green	GOBP	GOBP_INTERLEUKIN_5_PRODUCTION	0.0142681	0.0498313
Green	GOBP	GOBP_NEGATIVE_REGULATION_OF_NATURAL_KILLER_CELL_MEDIATED_IMMUNITY	0.0142681	0.0498313
Green	GOBP	GOBP_POSITIVE_REGULATION_OF_MONOCYTE_CHEMOTAXIS	0.0142681	0.0498313
Green	GOBP	GOBP_POTASSIUM_ION_EXPORT_ACROSS_PLASMA_MEMBRANE	0.0142681	0.0498313
Green	GOBP	GOBP_REGULATION_OF_CATECHOLAMINE_METABOLIC_PROCESS	0.0142681	0.0498313
Green	GOBP	GOBP_REGULATION_OF_DEFENSE_RESPONSE_TO_BACTERIUM	0.0142681	0.0498313
Green	GOBP	GOBP_REGULATION_OF_MONOCYTE_DIFFERENTIATION	0.0142681	0.0498313
Green	GOBP	GOBP_REGULATION_OF_TOLERANCE_INDUCTION	0.0142681	0.0498313

## Sheet: KEGG
Set	Type	ID	pvalue	p.adjust
Green	KEGG	KEGG_LEISHMANIA_INFECTION	2.76275e-18	1.98918e-16
Green	KEGG	KEGG_SYSTEMIC_LUPUS_ERYTHEMATOSUS	7.44945e-12	2.6818e-10
Green	KEGG	KEGG_ASTHMA	2.19281e-10	5.26274e-09
Green	KEGG	KEGG_GRAFT_VERSUS_HOST_DISEASE	4.71738e-09	8.49128e-08
Green	KEGG	KEGG_TYPE_I_DIABETES_MELLITUS	7.41646e-09	1.06797e-07
Green	KEGG	KEGG_FC_GAMMA_R_MEDIATED_PHAGOCYTOSIS	9.70996e-09	1.1652e-07
Green	KEGG	KEGG_HEMATOPOIETIC_CELL_LINEAGE	3.76341e-08	3.6768e-07
Green	KEGG	KEGG_ALLOGRAFT_REJECTION	4.08534e-08	3.6768e-07
Green	KEGG	KEGG_INTESTINAL_IMMUNE_NETWORK_FOR_IGA_PRODUCTION	3.50737e-07	2.78949e-06
Green	KEGG	KEGG_CELL_ADHESION_MOLECULES_CAMS	3.87429e-07	2.78949e-06
Green	KEGG	KEGG_VIRAL_MYOCARDITIS	6.22217e-07	4.00349e-06
Green	KEGG	KEGG_AUTOIMMUNE_THYROID_DISEASE	6.67249e-07	4.00349e-06
Green	KEGG	KEGG_ANTIGEN_PROCESSING_AND_PRESENTATION	4.42094e-06	2.44852e-05
Green	KEGG	KEGG_B_CELL_RECEPTOR_SIGNALING_PATHWAY	1.14062e-05	5.86606e-05
Green	KEGG	KEGG_COMPLEMENT_AND_COAGULATION_CASCADES	0.000473152	0.00227113
Green	KEGG	KEGG_FC_EPSILON_RI_SIGNALING_PATHWAY	0.000976923	0.00439615
Green	KEGG	KEGG_LEUKOCYTE_TRANSENDOTHELIAL_MIGRATION	0.00144546	0.00612196
Green	KEGG	KEGG_PRION_DISEASES	0.00159218	0.00636871
Green	KEGG	KEGG_NATURAL_KILLER_CELL_MEDIATED_CYTOTOXICITY	0.00373007	0.014135
Green	KEGG	KEGG_CYTOKINE_CYTOKINE_RECEPTOR_INTERACTION	0.004999	0.0179964
Green	KEGG	KEGG_NOD_LIKE_RECEPTOR_SIGNALING_PATHWAY	0.0125926	0.0431745
Green	KEGG	KEGG_PRIMARY_IMMUNODEFICIENCY	0.0142137	0.0465176

## Sheet: Reatome
Set	Type	ID	pvalue	p.adjust
Green	REAC	REACTOME_NEUTROPHIL_DEGRANULATION	7.02582e-16	1.77051e-13
Green	REAC	REACTOME_IMMUNOREGULATORY_INTERACTIONS_BETWEEN_A_LYMPHOID_AND_A_NON_LYMPHOID_CELL	2.44326e-09	3.0785e-07
Green	REAC	REACTOME_SIGNALING_BY_INTERLEUKINS	3.81246e-07	3.20247e-05
Green	REAC	REACTOME_LEISHMANIA_INFECTION	1.85417e-06	0.000116813
Green	REAC	REACTOME_MHC_CLASS_II_ANTIGEN_PRESENTATION	4.54821e-06	0.00022923
Green	REAC	REACTOME_PURINERGIC_SIGNALING_IN_LEISHMANIASIS_INFECTION	1.67546e-05	0.000703692
Green	REAC	REACTOME_RAC1_GTPASE_CYCLE	2.2762e-05	0.000819433
Green	REAC	REACTOME_INTERLEUKIN_3_INTERLEUKIN_5_AND_GM_CSF_SIGNALING	3.07333e-05	0.0009681
Green	REAC	REACTOME_ANTIGEN_PROCESSING_CROSS_PRESENTATION	6.08057e-05	0.00170256
Green	REAC	REACTOME_FCGAMMA_RECEPTOR_FCGR_DEPENDENT_PHAGOCYTOSIS	8.72229e-05	0.00219802
Green	REAC	REACTOME_GENERATION_OF_SECOND_MESSENGER_MOLECULES	0.000128356	0.00294051
Green	REAC	REACTOME_REGULATION_OF_SIGNALING_BY_CBL	0.000155889	0.00327366
Green	REAC	REACTOME_INTERFERON_GAMMA_SIGNALING	0.000180707	0.00335185
Green	REAC	REACTOME_CELL_SURFACE_INTERACTIONS_AT_THE_VASCULAR_WALL	0.000186214	0.00335185
Green	REAC	REACTOME_RHO_GTPASES_ACTIVATE_NADPH_OXIDASES	0.000222006	0.00357395
Green	REAC	REACTOME_INTERLEUKIN_2_FAMILY_SIGNALING	0.000230039	0.00357395
Green	REAC	REACTOME_FCGR_ACTIVATION	0.0002411	0.00357395
Green	REAC	REACTOME_INACTIVATION_OF_CSF3_G_CSF_SIGNALING	0.000261688	0.00366363
Green	REAC	REACTOME_INTERLEUKIN_10_SIGNALING	0.000284481	0.00377312
Green	REAC	REACTOME_COSTIMULATION_BY_THE_CD28_FAMILY	0.000353664	0.00445617
Green	REAC	REACTOME_PD_1_SIGNALING	0.000411173	0.00493408
Green	REAC	REACTOME_DAP12_SIGNALING	0.000472268	0.00540962
Green	REAC	REACTOME_SIGNALING_BY_CSF3_G_CSF	0.000539565	0.00591176
Green	REAC	REACTOME_PARASITE_INFECTION	0.00069769	0.00732574
Green	REAC	REACTOME_ANTIGEN_ACTIVATES_B_CELL_RECEPTOR_BCR_LEADING_TO_GENERATION_OF_SECOND_MESSENGERS	0.000792223	0.00797037
Green	REAC	REACTOME_TOLL_LIKE_RECEPTOR_CASCADES	0.000822339	0.00797037
Green	REAC	REACTOME_RAC2_GTPASE_CYCLE	0.000894385	0.0083476
Green	REAC	REACTOME_GPVI_MEDIATED_ACTIVATION_CASCADE	0.000981238	0.00883114
Green	REAC	REACTOME_TCR_SIGNALING	0.00103532	0.00899654
Green	REAC	REACTOME_ROS_AND_RNS_PRODUCTION_IN_PHAGOCYTES	0.00109306	0.0091817
Green	REAC	REACTOME_DETOXIFICATION_OF_REACTIVE_OXYGEN_SPECIES	0.00121353	0.00986482
Green	REAC	REACTOME_RAC3_GTPASE_CYCLE	0.00126259	0.00994292
Green	REAC	REACTOME_FCGR3A_MEDIATED_IL10_SYNTHESIS	0.0013338	0.0101854
Green	REAC	REACTOME_OTHER_SEMAPHORIN_INTERACTIONS	0.00170102	0.0126075
Green	REAC	REACTOME_G_ALPHA_I_SIGNALLING_EVENTS	0.0022674	0.0162977
Green	REAC	REACTOME_DAP12_INTERACTIONS	0.00232825	0.0162977
Green	REAC	REACTOME_INTERLEUKIN_4_AND_INTERLEUKIN_13_SIGNALING	0.00294412	0.0200518
Green	REAC	REACTOME_COMPLEMENT_CASCADE	0.00351038	0.0228133
Green	REAC	REACTOME_INITIAL_TRIGGERING_OF_COMPLEMENT	0.00353063	0.0228133
Green	REAC	REACTOME_DECTIN_2_FAMILY	0.00427605	0.0269391
Green	REAC	REACTOME_RHO_GTPASE_CYCLE	0.00493299	0.0303199
Green	REAC	REACTOME_DISEASES_OF_IMMUNE_SYSTEM	0.00705743	0.0423446
Green	REAC	REACTOME_PLASMA_LIPOPROTEIN_CLEARANCE	0.00840906	0.049281
