# Supplementary material for: Uncovering neuroinflammation-related modules and potential repurposing drugs for Alzheimer's disease through multi-omics data integrative analysis
Source: Front Aging Neurosci. 2023 Jun 2;15:1161405. doi: 10.3389/fnagi.2023.1161405 (PMC10272561; doi:10.3389/fnagi.2023.1161405)
Supplement: Supplementary file 4 [file Table_4.XLSX]

## Sheet: Supplementary Table 4
cluster	gene	p_val	avg_log2FC	pct.1	pct.2	p_val_adj
Mic1	FTL	6.78104e-67	1.81781	0.713	0.349	1.21557e-62
Mic1	SPP1	3.8663e-46	1.82955	0.609	0.291	6.93074e-42
Mic1	RPLP1	3.56829e-43	1.6906	0.391	0.118	6.39651e-39
Mic1	TMEM163	2.17558e-42	1.79633	0.324	0.079	3.89995e-38
Mic1	SLC11A1	3.34458e-42	1.66526	0.35	0.091	5.99549e-38
Mic1	RPLP2	2.41166e-40	1.67679	0.367	0.108	4.32314e-36
Mic1	RPL28	5.31134e-38	1.64734	0.369	0.116	9.52111e-34
Mic1	RPS20	1.7781e-37	1.6294	0.354	0.107	3.18742e-33
Mic1	C1QC	5.27122e-36	1.54767	0.377	0.128	9.44919e-32
Mic1	FTH1	9.35538e-36	1.6907	0.491	0.22	1.67704e-31
Mic1	RPL19	1.26403e-35	1.75925	0.287	0.074	2.2659e-31
Mic1	HAMP	2.01104e-35	1.61895	0.181	0.023	3.60499e-31
Mic1	RPS15	5.59948e-35	1.47421	0.371	0.124	1.00376e-30
Mic1	RPL35	1.229e-34	1.68045	0.287	0.074	2.2031e-30
Mic1	C1QB	3.30874e-34	1.44818	0.409	0.156	5.93124e-30
Mic1	RPL13	3.28028e-33	1.44749	0.473	0.208	5.88023e-29
Mic1	RPS19	4.11238e-32	1.25615	0.56	0.288	7.37185e-28
Mic1	RPS11	1.57538e-31	1.7481	0.285	0.082	2.82402e-27
Mic1	APOE	3.42429e-31	1.20186	0.583	0.319	6.13839e-27
Mic1	RPS27A	1.04707e-30	1.29948	0.346	0.115	1.87698e-26
Mic1	ACSL1	1.67048e-30	1.30499	0.297	0.087	2.99451e-26
Mic1	C1QA	1.8552e-30	1.34119	0.348	0.124	3.32563e-26
Mic1	RPL13A	3.78292e-29	1.24252	0.399	0.159	6.78127e-25
Mic1	PLEKHA7	6.2753e-29	1.60228	0.289	0.09	1.12491e-24
Mic1	RPS24	6.79505e-29	1.58009	0.269	0.078	1.21808e-24
Mic1	OOEP	1.49761e-28	1.26162	0.202	0.042	2.68462e-24
Mic1	RPL37A	3.19935e-28	1.46538	0.228	0.056	5.73515e-24
Mic1	TMSB4X	7.92715e-28	0.947922	0.711	0.487	1.42102e-23
Mic1	RPL32	8.97134e-28	1.56208	0.255	0.072	1.6082e-23
Mic1	RPL8	1.09567e-26	1.34667	0.238	0.064	1.96409e-22
Mic1	RPS27	2.02492e-26	1.29834	0.193	0.041	3.62987e-22
Mic1	RPL41	9.91694e-26	1.34344	0.25	0.074	1.77771e-21
Mic1	RPS2	2.05898e-25	1.33859	0.299	0.103	3.69092e-21
Mic1	ZNF90	2.58179e-25	1.19878	0.218	0.056	4.62811e-21
Mic1	VSIG4	3.39842e-25	1.03453	0.346	0.132	6.092e-21
Mic1	RPL23A	5.38121e-25	1.47669	0.25	0.076	9.64636e-21
Mic1	RPS6	1.76948e-24	1.35513	0.295	0.106	3.17196e-20
Mic1	RPS17	1.80371e-24	1.25084	0.22	0.06	3.23332e-20
Mic1	RPS8	3.88902e-24	1.33033	0.251	0.079	6.97146e-20
Mic1	APOC1	9.98125e-24	1.50632	0.181	0.042	1.78924e-19
Mic1	RPL23	2.92307e-23	1.31721	0.198	0.051	5.2399e-19
Mic1	RPL31	6.70626e-23	1.31848	0.255	0.086	1.20216e-18
Mic1	RPS18	1.36012e-22	1.32784	0.194	0.051	2.43815e-18
Mic1	RPL27	1.80238e-22	1.22854	0.183	0.045	3.23094e-18
Mic1	RPS16	2.3636e-22	1.11854	0.269	0.092	4.23699e-18
Mic1	RPL27A	2.39845e-22	1.24765	0.255	0.087	4.29947e-18
Mic1	RPS3	1.029e-21	1.09668	0.265	0.093	1.84458e-17
Mic1	RPL10	1.22602e-21	0.993233	0.318	0.125	2.19777e-17
Mic1	TPT1	3.99106e-21	1.23108	0.295	0.116	7.15437e-17
Mic1	CST3	4.47648e-21	1.15385	0.312	0.13	8.02454e-17
Mic1	FAU	1.0353e-20	1.04374	0.242	0.081	1.85589e-16
Mic1	AIF1	1.7509e-20	1.2551	0.181	0.048	3.13866e-16
Mic1	TMSB10	2.34735e-20	1.05189	0.365	0.169	4.20787e-16
Mic1	HLA-DRA	7.77488e-20	1.16415	0.342	0.157	1.39373e-15
Mic1	CD74	8.34813e-20	0.91954	0.597	0.389	1.49649e-15
Mic1	ERC2	1.08541e-19	1.05116	0.206	0.063	1.9457e-15
Mic1	CD14	1.36343e-19	1.21763	0.281	0.113	2.44409e-15
Mic1	RPS23	2.52079e-19	1.10122	0.232	0.079	4.51877e-15
Mic1	TXNRD1	4.10657e-19	1.11658	0.297	0.124	7.36143e-15
Mic1	CTSB	5.32005e-19	0.909114	0.464	0.259	9.53673e-15
Mic1	RPS25	9.47137e-19	1.24184	0.238	0.087	1.69784e-14
Mic1	RPS4X	5.11979e-18	1.03752	0.181	0.053	9.17773e-14
Mic1	RPL14	7.77251e-18	1.1083	0.198	0.064	1.3933e-13
Mic1	RPL38	1.47909e-17	1.14436	0.177	0.053	2.65142e-13
Mic1	UBA52	3.00941e-17	1.0185	0.157	0.043	5.39468e-13
Mic1	HLA-DRB1	1.68361e-16	0.9076	0.295	0.133	3.01803e-12
Mic1	RPL18	4.1299e-16	0.99511	0.242	0.097	7.40326e-12
Mic1	RPL7A	5.24181e-16	0.971816	0.198	0.069	9.39647e-12
Mic1	ACTB	6.05662e-16	0.895765	0.417	0.227	1.08571e-11
Mic1	RPS14	6.8394e-16	0.964974	0.228	0.088	1.22603e-11
Mic1	XPO5	7.99483e-16	1.00575	0.238	0.094	1.43315e-11
Mic1	RPS28	2.17977e-15	1.09314	0.153	0.045	3.90745e-11
Mic1	RPS9	2.19342e-15	1.00838	0.253	0.108	3.93193e-11
Mic1	YBX1	4.07023e-15	0.93334	0.118	0.028	7.29629e-11
Mic1	RPL10A	5.1079e-15	0.85027	0.181	0.062	9.15642e-11
Mic1	HSPB1	5.14755e-15	0.896381	0.175	0.057	9.2275e-11
Mic1	GPX1	1.02547e-14	0.914662	0.269	0.12	1.83825e-10
Mic1	HLA-DQB1	1.10129e-14	0.894028	0.112	0.026	1.97417e-10
Mic1	CD163	2.00798e-14	0.661535	0.165	0.052	3.5995e-10
Mic1	HIF1A	2.14261e-14	0.9487	0.352	0.186	3.84084e-10
Mic1	CYBA	2.24578e-14	0.686839	0.348	0.176	4.02579e-10
Mic1	S100A11	2.68774e-14	0.887581	0.159	0.052	4.81804e-10
Mic1	AMBRA1	3.26131e-14	0.823565	0.308	0.15	5.84622e-10
Mic1	RPL3	6.19939e-14	0.870353	0.193	0.072	1.1113e-09
Mic1	TYROBP	9.10494e-14	0.776496	0.285	0.135	1.63215e-09
Mic1	SERF2	1.19101e-13	0.781686	0.248	0.109	2.135e-09
Mic1	ARMC9	1.39927e-13	1.0345	0.167	0.059	2.50834e-09
Mic1	CALR	3.32009e-13	0.795167	0.165	0.057	5.95159e-09
Mic1	RPL36	3.85421e-13	0.764538	0.169	0.06	6.90906e-09
Mic1	SLC2A5	3.91392e-13	0.745231	0.334	0.176	7.0161e-09
Mic1	RPL15	6.41871e-13	0.839782	0.236	0.104	1.15062e-08
Mic1	LAPTM5	1.3083e-12	0.623056	0.397	0.226	2.34526e-08
Mic1	PFN1	1.57673e-12	0.829606	0.181	0.07	2.82644e-08
Mic1	FCGR3A	1.61756e-12	0.77372	0.228	0.101	2.89964e-08
Mic1	FCER1G	1.62156e-12	0.936265	0.175	0.067	2.90682e-08
Mic1	RPL7	2.33259e-12	0.726747	0.185	0.072	4.18141e-08
Mic1	RPL12	2.90204e-12	0.625248	0.126	0.038	5.2022e-08
Mic1	RPS13	3.07525e-12	0.839742	0.114	0.032	5.51269e-08
Mic1	HLA-DRB5	3.30812e-12	0.821729	0.122	0.037	5.93013e-08
Mic1	ATP5E	3.43479e-12	0.760509	0.163	0.06	6.1572e-08
Mic1	TMEM176B	3.65379e-12	0.752129	0.149	0.052	6.54979e-08
Mic1	RPL11	3.74759e-12	0.924539	0.228	0.104	6.71793e-08
Mic1	GNB2L1	4.85578e-12	0.802229	0.159	0.058	8.70448e-08
Mic1	APOO	5.33748e-12	0.672282	0.236	0.106	9.56796e-08
Mic1	MECOM	8.47834e-12	0.896625	0.104	0.028	1.51983e-07
Mic1	HSPA5	8.65783e-12	0.803278	0.134	0.044	1.552e-07
Mic1	HMOX1	9.79502e-12	0.904977	0.1	0.026	1.75586e-07
Mic1	SYNGR2	1.54517e-11	0.632795	0.1	0.026	2.76988e-07
Mic1	HLA-DPA1	2.39157e-11	0.824727	0.185	0.077	4.28714e-07
Mic1	HLA-B	2.56195e-11	0.519403	0.348	0.193	4.59256e-07
Mic1	SIPA1L1	3.06405e-11	0.864998	0.283	0.15	5.49262e-07
Mic1	RPL24	3.08424e-11	0.885132	0.122	0.04	5.52882e-07
Mic1	MS4A6A	3.15713e-11	0.508523	0.369	0.204	5.65947e-07
Mic1	MAP3K8	3.26293e-11	0.770369	0.222	0.103	5.84912e-07
Mic1	LAP3	3.7635e-11	0.546642	0.114	0.034	6.74645e-07
Mic1	HLA-DPB1	3.80544e-11	0.86277	0.183	0.077	6.82163e-07
Mic1	TBC1D14	3.89838e-11	0.58844	0.285	0.143	6.98823e-07
Mic1	LIMK2	5.42613e-11	0.932178	0.136	0.048	9.72688e-07
Mic1	RPS12	5.50903e-11	0.70822	0.138	0.049	9.87549e-07
Mic1	DPYD	5.99884e-11	0.700304	0.383	0.231	1.07535e-06
Mic1	RPLP0	6.04919e-11	0.641335	0.185	0.077	1.08438e-06
Mic1	STAB1	7.20706e-11	0.696904	0.198	0.088	1.29194e-06
Mic1	TYMP	7.95215e-11	0.682882	0.175	0.072	1.4255e-06
Mic1	RPL30	9.06281e-11	0.645265	0.173	0.07	1.6246e-06
Mic1	TUBA1B	9.07738e-11	0.674995	0.328	0.184	1.62721e-06
Mic1	HSP90B1	9.87456e-11	0.553467	0.179	0.074	1.77011e-06
Mic1	FCGR1A	1.01928e-10	0.737157	0.173	0.072	1.82716e-06
Mic1	FPR1	1.38011e-10	0.576601	0.104	0.03	2.47398e-06
Mic1	C1orf162	1.4771e-10	0.70583	0.13	0.045	2.64785e-06
Mic1	CEBPB	1.48603e-10	0.770516	0.179	0.077	2.66386e-06
Mic1	HCLS1	1.64242e-10	0.661885	0.306	0.168	2.9442e-06
Mic1	PDE4B	2.03129e-10	0.711157	0.259	0.135	3.64129e-06
Mic1	SRGN	2.31948e-10	0.827658	0.35	0.204	4.1579e-06
Mic1	SLC16A3	3.23256e-10	0.69749	0.122	0.042	5.79469e-06
Mic1	EEF1A1	3.33176e-10	0.809735	0.269	0.145	5.97251e-06
Mic1	DDIT4	3.49664e-10	0.71653	0.145	0.057	6.26808e-06
Mic1	RPL4	3.67475e-10	0.767451	0.136	0.05	6.58736e-06
Mic1	HSP90AA1	4.99427e-10	0.592434	0.456	0.299	8.95273e-06
Mic1	PPIB	5.29721e-10	0.620241	0.106	0.033	9.49578e-06
Mic1	BAIAP2L1	5.85943e-10	0.626754	0.134	0.05	1.05036e-05
Mic1	HSP90AB1	6.66993e-10	0.550613	0.236	0.118	1.19565e-05
Mic1	NACA	6.95323e-10	0.607779	0.173	0.074	1.24644e-05
Mic1	NBEAL1	7.64961e-10	0.657876	0.22	0.106	1.37127e-05
Mic1	PTMA	9.41723e-10	0.61759	0.248	0.128	1.68813e-05
Mic1	EEF1D	1.15293e-09	0.684413	0.157	0.065	2.06674e-05
Mic1	CD81	1.26378e-09	0.9134	0.236	0.124	2.26546e-05
Mic1	RPL6	2.25198e-09	0.749276	0.183	0.086	4.0369e-05
Mic1	RPS5	2.78716e-09	0.679271	0.138	0.055	4.99626e-05
Mic1	CD63	3.19168e-09	0.77561	0.13	0.051	5.72141e-05
Mic1	RPL37	3.45831e-09	0.707458	0.122	0.045	6.19937e-05
Mic1	TOMM7	4.47137e-09	0.678542	0.102	0.034	8.01539e-05
Mic1	EPB41L3	4.69382e-09	0.778477	0.277	0.156	8.41414e-05
Mic1	ADGRG1	8.0632e-09	0.567907	0.303	0.176	0.000144541
Mic1	PGK1	9.23856e-09	0.559119	0.136	0.055	0.00016561
Mic1	RPL29	1.26378e-08	0.650261	0.169	0.078	0.000226545
Mic1	NPC2	1.26782e-08	0.645283	0.157	0.07	0.00022727
Mic1	BCL6	1.39564e-08	0.505054	0.11	0.04	0.000250183
Mic1	ARPC1B	1.63736e-08	0.662973	0.2	0.101	0.000293513
Mic1	IL4R	1.68723e-08	0.680835	0.179	0.086	0.000302453
Mic1	PSAP	1.69506e-08	0.538882	0.458	0.308	0.000303857
Mic1	DENND3	1.95836e-08	0.503677	0.377	0.24	0.000351056
Mic1	ITGB2	2.33711e-08	0.603832	0.191	0.094	0.00041895
Mic1	ADGRE2	2.37398e-08	0.690939	0.1	0.035	0.00042556
Mic1	GAPDH	2.44834e-08	0.505718	0.281	0.159	0.000438889
Mic1	RPL36AL	3.81705e-08	0.597473	0.13	0.053	0.000684244
Mic1	TREM2	4.20919e-08	0.573613	0.153	0.069	0.000754539
Mic1	RPL5	4.24245e-08	0.574715	0.141	0.062	0.000760502
Mic1	UQCRB	5.29545e-08	0.800355	0.11	0.043	0.000949262
Mic1	PTPN2	5.58413e-08	0.519054	0.23	0.123	0.00100101
Mic1	GLUL	6.95199e-08	0.717837	0.124	0.052	0.00124621
Mic1	RPL34	7.06791e-08	0.604812	0.155	0.072	0.00126699
Mic1	ATP5G2	8.09879e-08	0.606644	0.13	0.055	0.00145179
Mic1	PKM	1.24205e-07	0.679869	0.204	0.109	0.0022265
Mic1	PHC2	1.42588e-07	0.507941	0.257	0.147	0.00255603
Mic1	UBC	1.47592e-07	0.769593	0.248	0.145	0.00264574
Mic1	ALDOA	1.81042e-07	0.527564	0.134	0.059	0.00324535
Mic1	ZFP36	1.93882e-07	0.552128	0.128	0.056	0.00347553
Mic1	DUSP1	1.98094e-07	0.796208	0.132	0.059	0.00355104
Mic1	CTSH	2.06766e-07	0.675829	0.106	0.043	0.00370648
Mic1	HSPA1A	2.0935e-07	0.615296	0.356	0.237	0.00375282
Mic1	KCTD12	2.47758e-07	0.530531	0.198	0.105	0.00444131
Mic1	SPI1	3.29333e-07	0.551731	0.175	0.089	0.00590362
Mic1	RPSA	3.38411e-07	0.653441	0.175	0.091	0.00606636
Mic1	BST2	3.3925e-07	0.608108	0.12	0.052	0.0060814
Mic1	RPL21	4.30455e-07	0.635793	0.118	0.051	0.00771634
Mic1	COX4I1	4.4289e-07	0.624371	0.153	0.074	0.00793924
Mic1	FCGBP	4.63951e-07	0.630622	0.2	0.11	0.00831678
Mic1	SERP1	5.22231e-07	0.569037	0.134	0.062	0.00936151
Mic1	RNF149	5.72306e-07	0.544829	0.377	0.254	0.0102592
Mic1	CFL1	6.35877e-07	0.52267	0.153	0.075	0.0113987
Mic1	FCGR2A	7.21028e-07	0.572971	0.163	0.084	0.0129252
Mic1	RGS19	1.35561e-06	0.55499	0.108	0.047	0.0243006
Mic1	ETS2	1.43025e-06	0.618022	0.171	0.091	0.0256386
Mic1	CORO1A	1.88282e-06	0.559688	0.2	0.113	0.0337514
Mic1	ALOX5AP	1.92194e-06	0.541086	0.126	0.06	0.0344527
Mic1	FOS	2.16632e-06	0.694629	0.116	0.052	0.0388334
Mic1	RPL35A	2.22941e-06	0.53504	0.136	0.066	0.0399644
Mic1	PDIA3	2.36868e-06	0.50273	0.122	0.057	0.042461
Mic1	PADI2	2.65859e-06	0.766398	0.218	0.13	0.0476579
Mic2	FYN	6.79378e-226	4.50261	0.716	0.019	1.21785e-221
Mic2	CD247	2.7802e-199	4.26337	0.556	0.006	4.98378e-195
Mic2	SKAP1	3.13979e-193	3.88074	0.562	0.009	5.62838e-189
Mic2	BCL11B	2.67098e-141	3.50372	0.367	0.001	4.788e-137
Mic2	NKG7	4.45318e-141	3.69787	0.361	0.001	7.98278e-137
Mic2	STAT4	2.879e-138	3.62978	0.432	0.009	5.1609e-134
Mic2	THEMIS	1.2731e-129	3.63208	0.355	0.003	2.28217e-125
Mic2	PRF1	1.7021e-129	3.415	0.325	0	3.05119e-125
Mic2	ITK	2.40638e-129	3.35323	0.331	0.001	4.31367e-125
Mic2	SYNE2	2.26452e-122	3.47134	0.426	0.014	4.05938e-118
Mic2	SLC38A1	2.41742e-122	3.18049	0.349	0.004	4.33347e-118
Mic2	SAMD3	3.79708e-115	3.21752	0.367	0.009	6.80664e-111
Mic2	ETS1	7.54076e-115	3.27571	0.349	0.006	1.35176e-110
Mic2	PRKCQ	3.49606e-113	3.12462	0.361	0.008	6.26703e-109
Mic2	SLFN12L	2.72684e-112	3.05862	0.314	0.003	4.88813e-108
Mic2	GZMB	1.72549e-110	3.0523	0.278	0	3.09311e-106
Mic2	CCL5	1.3803e-107	2.98285	0.284	0.001	2.47432e-103
Mic2	GNLY	8.28347e-105	3.75116	0.426	0.022	1.4849e-100
Mic2	PYHIN1	1.85373e-100	2.78254	0.284	0.003	3.32299e-96
Mic2	CBLB	1.08882e-99	3.29838	0.592	0.069	1.95181e-95
Mic2	PPP1R16B	1.12262e-99	3.40873	0.32	0.007	2.0124e-95
Mic2	CD96	1.40688e-97	3.19962	0.32	0.008	2.52197e-93
Mic2	FAM65B	1.13339e-93	3.10507	0.444	0.032	2.03172e-89
Mic2	RUNX3	1.17635e-86	3.04271	0.302	0.01	2.10873e-82
Mic2	GRAP2	6.77344e-85	2.83969	0.272	0.006	1.21421e-80
Mic2	KLF12	6.43093e-81	3.03804	0.544	0.074	1.15281e-76
Mic2	GZMH	6.32496e-80	2.45323	0.201	0	1.13381e-75
Mic2	CD2	1.87775e-79	2.49962	0.213	0.001	3.36606e-75
Mic2	PRKCH	1.17292e-77	2.88447	0.657	0.133	2.10257e-73
Mic2	PITPNC1	1.78128e-77	3.0176	0.568	0.089	3.19312e-73
Mic2	KLRD1	6.5428e-76	2.68323	0.278	0.01	1.17286e-71
Mic2	ACAP1	1.46588e-75	2.70481	0.249	0.006	2.62773e-71
Mic2	IL7R	6.41592e-75	2.82889	0.195	0.001	1.15012e-70
Mic2	CCL4	7.89761e-74	2.8383	0.231	0.005	1.41573e-69
Mic2	MCTP2	5.57938e-73	2.82834	0.254	0.008	1.00016e-68
Mic2	CST7	2.18377e-70	2.24445	0.183	0.001	3.91462e-66
Mic2	FLNA	3.29842e-70	2.3366	0.201	0.002	5.91274e-66
Mic2	TGFBR3	1.12269e-69	2.7009	0.237	0.007	2.01253e-65
Mic2	CXCR4	5.66692e-66	2.90152	0.325	0.025	1.01585e-61
Mic2	IL32	6.00513e-66	1.96388	0.166	0	1.07648e-61
Mic2	MYBL1	2.35158e-65	2.43505	0.213	0.005	4.21544e-61
Mic2	IQGAP2	2.98368e-65	2.51081	0.479	0.067	5.34854e-61
Mic2	ARHGEF3	2.32944e-63	2.85429	0.379	0.041	4.17576e-59
Mic2	RASGRP1	5.18144e-63	2.76773	0.231	0.009	9.28824e-59
Mic2	HLA-A	5.81798e-63	2.79536	0.568	0.118	1.04293e-58
Mic2	SYTL3	5.90676e-62	3.15011	0.556	0.114	1.05885e-57
Mic2	TC2N	4.30367e-61	2.23436	0.16	0.001	7.71476e-57
Mic2	KLRF1	5.81467e-61	2.19566	0.166	0.001	1.04234e-56
Mic2	SYTL2	8.82558e-60	2.3143	0.219	0.008	1.58207e-55
Mic2	B2M	1.4901e-59	2.46789	0.781	0.318	2.67116e-55
Mic2	PARP8	4.73e-59	2.65598	0.686	0.205	8.47899e-55
Mic2	ITGA4	1.08626e-58	2.68259	0.219	0.009	1.94723e-54
Mic2	DUSP2	1.14361e-58	2.4001	0.154	0.001	2.05003e-54
Mic2	LCK	1.49532e-58	1.97192	0.166	0.002	2.68052e-54
Mic2	NCALD	2.33933e-58	2.56722	0.284	0.021	4.19348e-54
Mic2	IKZF3	3.9258e-57	2.4112	0.195	0.006	7.03738e-53
Mic2	FCRL6	1.13204e-56	1.98901	0.142	0	2.0293e-52
Mic2	GZMA	1.3482e-56	2.00136	0.166	0.002	2.41679e-52
Mic2	TOX	2.00934e-56	2.52846	0.278	0.021	3.60194e-52
Mic2	CCDC88C	2.98137e-55	2.36769	0.231	0.012	5.34441e-51
Mic2	TMEM2	5.07886e-55	2.7307	0.361	0.044	9.10437e-51
Mic2	PDGFD	9.34814e-55	2.4493	0.166	0.003	1.67575e-50
Mic2	ARL4C	1.4087e-54	2.27113	0.201	0.007	2.52524e-50
Mic2	STK39	3.39468e-54	2.12325	0.195	0.007	6.08531e-50
Mic2	CAMK4	2.00142e-53	2.67512	0.207	0.009	3.58775e-49
Mic2	HLA-C	6.29795e-52	2.52069	0.533	0.122	1.12897e-47
Mic2	C1orf21	1.49664e-51	2.3406	0.219	0.012	2.68288e-47
Mic2	RORA	2.15864e-50	2.63635	0.396	0.061	3.86957e-46
Mic2	CTSW	9.74926e-50	1.55005	0.124	0	1.74765e-45
Mic2	CD8A	1.90701e-49	1.95779	0.13	0.001	3.41851e-45
Mic2	SPON2	2.43546e-47	2.04809	0.136	0.002	4.3658e-43
Mic2	SCML4	3.95736e-47	1.81432	0.124	0.001	7.09396e-43
Mic2	FGFBP2	4.66115e-47	1.87416	0.13	0.001	8.35557e-43
Mic2	SYNE1	5.64714e-47	2.32291	0.379	0.059	1.01231e-42
Mic2	PPP2R2B	1.21199e-46	2.50157	0.296	0.034	2.17261e-42
Mic2	PPP2R5C	6.48485e-46	2.3111	0.527	0.134	1.16247e-41
Mic2	AIM1	1.45544e-45	2.56437	0.201	0.012	2.60902e-41
Mic2	ISG20	4.64451e-45	1.7674	0.13	0.002	8.32574e-41
Mic2	TBX21	8.25954e-45	1.54068	0.118	0.001	1.48061e-40
Mic2	ADGRE5	4.82554e-44	1.99097	0.213	0.015	8.65026e-40
Mic2	CD7	1.25382e-42	1.84821	0.148	0.005	2.2476e-38
Mic2	GNG2	2.39113e-42	2.31839	0.438	0.091	4.28634e-38
Mic2	LBH	4.21424e-42	1.8288	0.154	0.006	7.55444e-38
Mic2	CD44	2.02066e-41	2.27604	0.237	0.022	3.62223e-37
Mic2	ANXA6	3.09232e-41	1.86093	0.183	0.011	5.54329e-37
Mic2	PTGDR	2.63475e-40	1.56666	0.107	0.001	4.72304e-36
Mic2	SYTL1	3.23017e-40	1.64067	0.107	0.001	5.7904e-36
Mic2	PLCB1	4.97587e-40	2.57176	0.266	0.032	8.91975e-36
Mic2	PTPN22	6.22749e-40	2.17758	0.201	0.015	1.11634e-35
Mic2	KLRG1	7.19292e-40	2.15385	0.172	0.01	1.2894e-35
Mic2	PTPRC	2.7604e-39	1.92446	0.74	0.351	4.94829e-35
Mic2	HSH2D	4.74731e-39	1.85768	0.142	0.005	8.51002e-35
Mic2	CD52	8.00387e-39	1.57354	0.124	0.003	1.43477e-34
Mic2	HLA-B	2.46124e-38	2.32654	0.574	0.201	4.41201e-34
Mic2	CD69	3.11813e-38	2.53669	0.207	0.018	5.58956e-34
Mic2	AREG	5.22935e-38	1.70893	0.101	0.001	9.37413e-34
Mic2	CHST12	1.1861e-37	2.00006	0.201	0.017	2.12621e-33
Mic2	ANXA1	1.38736e-37	2.11642	0.172	0.011	2.48699e-33
Mic2	CYTIP	5.25402e-37	2.34353	0.243	0.029	9.41835e-33
Mic2	YES1	8.31944e-37	1.89231	0.118	0.003	1.49134e-32
Mic2	TXK	1.09203e-36	2.12673	0.172	0.011	1.95758e-32
Mic2	SLA2	1.32771e-36	1.84666	0.142	0.006	2.38005e-32
Mic2	MDFIC	1.37449e-36	2.12898	0.172	0.011	2.46391e-32
Mic2	MPP7	2.65888e-36	1.95256	0.13	0.005	4.76631e-32
Mic2	ST8SIA6	5.4612e-36	1.60979	0.107	0.002	9.78975e-32
Mic2	PRSS23	8.91865e-36	1.81717	0.124	0.004	1.59876e-31
Mic2	PARP15	2.09737e-35	1.76189	0.142	0.007	3.75975e-31
Mic2	VAV3	4.93539e-35	2.15564	0.225	0.025	8.84717e-31
Mic2	BTG1	8.61487e-35	2.2635	0.396	0.093	1.5443e-30
Mic2	CNOT6L	8.75992e-35	2.72262	0.325	0.062	1.5703e-30
Mic2	ATP8A1	6.10038e-33	2.27306	0.266	0.041	1.09355e-28
Mic2	MLLT3	7.79154e-33	1.8944	0.189	0.018	1.39671e-28
Mic2	ZNF831	1.94455e-32	1.5704	0.107	0.003	3.4858e-28
Mic2	PIP4K2A	3.6392e-32	1.97789	0.568	0.219	6.52364e-28
Mic2	P2RY8	5.50798e-32	2.27044	0.195	0.021	9.8736e-28
Mic2	PRR5L	2.12913e-31	1.75634	0.112	0.004	3.81668e-27
Mic2	CYFIP2	2.73671e-31	1.97314	0.189	0.019	4.90582e-27
Mic2	STK38	8.35566e-31	2.20118	0.331	0.072	1.49784e-26
Mic2	LTB	1.1454e-30	1.56023	0.107	0.003	2.05325e-26
Mic2	S100A4	1.27329e-30	1.84795	0.207	0.025	2.2825e-26
Mic2	TNIK	1.5196e-30	2.09569	0.296	0.056	2.72404e-26
Mic2	RRAS2	2.6268e-29	1.63313	0.107	0.004	4.7088e-25
Mic2	INPP4B	3.91167e-29	2.27449	0.207	0.027	7.01206e-25
Mic2	SPOCK2	7.76878e-29	1.7724	0.154	0.013	1.39263e-24
Mic2	CCND3	8.08119e-29	1.73577	0.568	0.232	1.44863e-24
Mic2	PAM	3.7964e-28	1.96205	0.219	0.031	6.80543e-24
Mic2	SMCHD1	3.8719e-27	2.07088	0.438	0.139	6.94077e-23
Mic2	CD48	3.88421e-27	1.30203	0.101	0.004	6.96284e-23
Mic2	KCNAB2	1.26377e-26	1.9273	0.189	0.025	2.26543e-22
Mic2	STK17B	2.13603e-26	2.10574	0.26	0.05	3.82905e-22
Mic2	TSPAN32	1.54279e-25	1.41973	0.107	0.006	2.7656e-21
Mic2	ATP10A	1.64811e-25	1.7624	0.124	0.009	2.9544e-21
Mic2	ARID5B	3.04426e-25	2.01533	0.331	0.085	5.45714e-21
Mic2	SLCO3A1	3.98944e-25	1.81768	0.172	0.021	7.15147e-21
Mic2	ADD3	5.8281e-25	1.85123	0.178	0.023	1.04475e-20
Mic2	GIMAP7	9.6527e-25	1.68501	0.189	0.027	1.73034e-20
Mic2	UTRN	7.93086e-24	1.71452	0.473	0.182	1.42169e-19
Mic2	SNTB1	1.16096e-23	1.5457	0.118	0.009	2.08113e-19
Mic2	ID2	1.68553e-23	1.81498	0.361	0.105	3.02149e-19
Mic2	TNFAIP8	1.84557e-23	1.94852	0.314	0.081	3.30837e-19
Mic2	STK10	1.20637e-22	1.64386	0.379	0.119	2.16254e-18
Mic2	BTN3A2	2.56922e-22	1.8186	0.183	0.029	4.60559e-18
Mic2	KAT2B	3.58701e-22	1.91279	0.314	0.084	6.43008e-18
Mic2	PRKCB	4.02094e-22	1.52353	0.527	0.231	7.20793e-18
Mic2	S100A6	6.06583e-22	1.69812	0.16	0.021	1.08736e-17
Mic2	OSBPL5	8.24923e-22	1.91184	0.124	0.012	1.47876e-17
Mic2	FNBP1	1.02089e-21	1.97467	0.444	0.173	1.83004e-17
Mic2	FAM19A1	1.34749e-21	1.74214	0.142	0.017	2.41551e-17
Mic2	SIDT1	1.52291e-21	1.31064	0.101	0.007	2.72997e-17
Mic2	RAC2	2.21864e-21	1.53512	0.13	0.014	3.97714e-17
Mic2	TTC39C	3.0025e-21	2.27652	0.189	0.033	5.38228e-17
Mic2	RABGAP1L	2.51586e-20	1.45845	0.615	0.354	4.50993e-16
Mic2	AKNA	2.85107e-20	1.81172	0.29	0.079	5.11082e-16
Mic2	TMEM71	4.69238e-20	1.46239	0.136	0.017	8.41157e-16
Mic2	GFOD1	8.97913e-20	1.47134	0.112	0.011	1.6096e-15
Mic2	ITGAL	1.53652e-19	1.75635	0.266	0.069	2.75437e-15
Mic2	KIF21A	3.16816e-19	1.45378	0.101	0.009	5.67924e-15
Mic2	RPL13A	5.11597e-19	1.52395	0.462	0.2	9.17088e-15
Mic2	RHOH	7.7933e-19	1.8727	0.207	0.044	1.39703e-14
Mic2	TXNIP	1.86038e-18	1.6446	0.379	0.138	3.33492e-14
Mic2	DOCK9	2.16239e-18	1.65064	0.118	0.014	3.87631e-14
Mic2	ABLIM1	2.33534e-18	1.60212	0.118	0.014	4.18632e-14
Mic2	SUN2	5.61758e-18	1.58	0.172	0.031	1.00701e-13
Mic2	BTN3A1	8.25497e-18	1.56321	0.136	0.019	1.47979e-13
Mic2	EMP3	1.21926e-17	1.32758	0.13	0.018	2.18564e-13
Mic2	CD47	3.34456e-17	1.47068	0.207	0.047	5.99547e-13
Mic2	TSEN54	7.67224e-17	1.61856	0.118	0.015	1.37533e-12
Mic2	STK17A	8.89699e-17	1.80694	0.237	0.063	1.59488e-12
Mic2	ANTXR2	2.77394e-16	1.66479	0.107	0.013	4.97257e-12
Mic2	PDE7A	4.03429e-16	1.7432	0.29	0.096	7.23186e-12
Mic2	NLRC5	6.29057e-16	1.65281	0.219	0.057	1.12765e-11
Mic2	DGKD	8.95652e-16	1.60185	0.195	0.046	1.60555e-11
Mic2	RAB27A	1.24676e-15	1.65147	0.148	0.027	2.23493e-11
Mic2	IRF1	1.74848e-15	1.55691	0.118	0.017	3.13433e-11
Mic2	DIAPH1	3.91994e-15	1.51894	0.183	0.042	7.02688e-11
Mic2	EEF1A1	4.54031e-15	1.38058	0.379	0.158	8.13896e-11
Mic2	ARAP2	4.81817e-15	1.63896	0.278	0.092	8.63706e-11
Mic2	LY6E	8.20925e-15	1.26173	0.124	0.019	1.47159e-10
Mic2	ANK3	8.62278e-15	2.11584	0.172	0.039	1.54572e-10
Mic2	RNF19A	1.74898e-14	1.82038	0.213	0.059	3.13521e-10
Mic2	STK4	1.92466e-14	1.52502	0.391	0.178	3.45014e-10
Mic2	PTPN4	3.35571e-14	1.44015	0.195	0.05	6.01545e-10
Mic2	CARD11	4.47433e-14	1.44872	0.408	0.187	8.02068e-10
Mic2	CDC14A	6.99019e-14	1.85549	0.225	0.067	1.25306e-09
Mic2	2023-09-09	7.78985e-14	1.42098	0.166	0.038	1.39641e-09
Mic2	PCSK7	8.07194e-14	1.45472	0.231	0.07	1.44698e-09
Mic2	ATP2B4	8.50722e-14	1.43757	0.254	0.083	1.525e-09
Mic2	APBA2	8.75638e-14	1.58806	0.13	0.024	1.56967e-09
Mic2	NCAM1	1.00965e-13	1.34594	0.118	0.019	1.8099e-09
Mic2	RPSA	1.10139e-13	1.47261	0.278	0.097	1.97435e-09
Mic2	SARAF	1.75649e-13	1.54794	0.349	0.151	3.14868e-09
Mic2	OXNAD1	1.88041e-13	1.46867	0.148	0.031	3.37082e-09
Mic2	PFN1	1.91994e-13	1.5793	0.254	0.085	3.44168e-09
Mic2	CDC42SE2	3.73195e-13	1.50614	0.385	0.181	6.6899e-09
Mic2	RAP1B	4.1271e-13	1.46208	0.32	0.129	7.39824e-09
Mic2	RPL10	4.33502e-13	1.31595	0.367	0.158	7.77096e-09
Mic2	HSPA8	5.09864e-13	1.64789	0.189	0.051	9.13983e-09
Mic2	RASA2	8.63499e-13	1.73954	0.325	0.141	1.54791e-08
Mic2	VPS37B	1.31279e-12	2.09498	0.178	0.049	2.35331e-08
Mic2	TMEM181	1.38924e-12	1.28963	0.213	0.065	2.49035e-08
Mic2	LPCAT1	1.54686e-12	1.1818	0.13	0.026	2.7729e-08
Mic2	AHNAK	3.04531e-12	1.02616	0.107	0.018	5.45903e-08
Mic2	MSN	5.32652e-12	1.52404	0.331	0.147	9.54833e-08
Mic2	SSBP3	6.28488e-12	1.39227	0.178	0.049	1.12663e-07
Mic2	TRERF1	7.60328e-12	1.45331	0.213	0.068	1.36296e-07
Mic2	CLEC2D	1.08703e-11	1.39763	0.254	0.093	1.94862e-07
Mic2	KLF2	1.18381e-11	1.01759	0.101	0.017	2.12209e-07
Mic2	MYH9	2.19581e-11	1.36744	0.249	0.091	3.9362e-07
Mic2	PRDM1	3.10209e-11	1.4013	0.13	0.029	5.56081e-07
Mic2	GBP2	3.35404e-11	1.38749	0.124	0.027	6.01245e-07
Mic2	LEPROTL1	4.7904e-11	1.55263	0.136	0.033	8.58727e-07
Mic2	ERN1	1.35996e-10	1.22193	0.107	0.021	2.43787e-06
Mic2	IFITM2	1.42711e-10	1.36231	0.142	0.036	2.55824e-06
Mic2	ACTG1	1.77784e-10	1.61873	0.266	0.109	3.18696e-06
Mic2	TSPAN5	4.23232e-10	1.28333	0.166	0.049	7.58685e-06
Mic2	PCNX	4.36139e-10	1.26254	0.266	0.11	7.81824e-06
Mic2	CYTH1	4.62842e-10	1.30287	0.272	0.114	8.2969e-06
Mic2	PTPN7	4.7083e-10	1.19573	0.101	0.02	8.44009e-06
Mic2	TNRC6C	4.99891e-10	1.25142	0.124	0.03	8.96104e-06
Mic2	PPP2R5A	6.07841e-10	1.36398	0.166	0.05	1.08962e-05
Mic2	SIK3	6.10351e-10	1.2206	0.438	0.263	1.09412e-05
Mic2	HIVEP2	6.42377e-10	1.32937	0.13	0.033	1.15152e-05
Mic2	LPIN1	6.60609e-10	1.33303	0.118	0.027	1.18421e-05
Mic2	ZFYVE28	7.01982e-10	1.15476	0.124	0.03	1.25837e-05
Mic2	SRPK2	7.41629e-10	1.25148	0.331	0.163	1.32944e-05
Mic2	TPST2	7.84556e-10	1.24257	0.136	0.035	1.4064e-05
Mic2	DENND1B	8.52714e-10	1.06672	0.183	0.059	1.52857e-05
Mic2	PLAC8	9.11604e-10	1.45712	0.154	0.045	1.63414e-05
Mic2	MYL12A	1.30375e-09	1.13475	0.101	0.021	2.3371e-05
Mic2	ESYT2	1.41046e-09	1.69663	0.154	0.046	2.52838e-05
Mic2	ADCY9	1.77391e-09	1.09096	0.136	0.037	3.17992e-05
Mic2	PRKACB	1.78496e-09	1.39776	0.189	0.066	3.19972e-05
Mic2	IQSEC1	1.79418e-09	1.09876	0.112	0.026	3.21624e-05
Mic2	H3F3B	1.94335e-09	1.5452	0.296	0.138	3.48364e-05
Mic2	EEF2	2.1165e-09	1.0661	0.166	0.051	3.79404e-05
Mic2	DNAJC1	2.62513e-09	1.4548	0.219	0.084	4.7058e-05
Mic2	IKZF1	3.17372e-09	0.944966	0.479	0.287	5.68921e-05
Mic2	CEP78	3.25364e-09	1.27333	0.101	0.022	5.83248e-05
Mic2	ZDHHC20	3.50032e-09	1.4875	0.178	0.061	6.27468e-05
Mic2	AES	3.50159e-09	1.09999	0.136	0.037	6.27695e-05
Mic2	RPL30	3.59525e-09	1.27675	0.219	0.086	6.44484e-05
Mic2	RFTN1	4.22689e-09	1.17088	0.124	0.032	7.57712e-05
Mic2	RASA3	5.34232e-09	1.5834	0.231	0.097	9.57665e-05
Mic2	ATF7IP	5.59168e-09	1.21483	0.325	0.164	0.000100237
Mic2	RAP1GAP2	5.82032e-09	1.30771	0.302	0.146	0.000104335
Mic2	TSC22D3	6.12181e-09	1.32814	0.136	0.039	0.00010974
Mic2	RPS27A	6.8251e-09	1.05929	0.325	0.162	0.000122347
Mic2	ACTN4	6.85566e-09	1.44125	0.142	0.042	0.000122895
Mic2	TMSB4X	9.37802e-09	0.733859	0.669	0.535	0.00016811
Mic2	LIMD2	1.00408e-08	1.20645	0.142	0.042	0.000179992
Mic2	EIF1	1.20957e-08	1.14157	0.272	0.122	0.000216827
Mic2	LITAF	1.66308e-08	1.40486	0.195	0.074	0.000298124
Mic2	CFL1	1.9664e-08	1.14883	0.213	0.085	0.000352497
Mic2	ARHGDIB	2.34669e-08	1.47872	0.195	0.077	0.000420667
Mic2	XYLT1	2.41238e-08	1.3215	0.166	0.058	0.000432444
Mic2	RNF213	2.94056e-08	1.03452	0.402	0.236	0.000527124
Mic2	ZC3HAV1	2.94334e-08	1.36085	0.29	0.144	0.000527624
Mic2	RASSF1	3.25989e-08	1.14007	0.178	0.063	0.000584368
Mic2	PSMB9	3.47696e-08	1.14106	0.124	0.035	0.00062328
Mic2	MGEA5	3.56332e-08	1.21821	0.254	0.115	0.000638761
Mic2	ODF2L	4.87893e-08	1.22329	0.118	0.033	0.000874597
Mic2	FAM107B	4.88199e-08	1.13258	0.107	0.027	0.000875145
Mic2	EVA1C	5.28974e-08	1.15908	0.107	0.027	0.000948238
Mic2	HELB	6.00097e-08	1.17308	0.13	0.039	0.00107573
Mic2	RBL2	6.15804e-08	1.02333	0.183	0.069	0.00110389
Mic2	SLC20A1	7.28302e-08	1.01908	0.13	0.039	0.00130555
Mic2	HLA-F	7.95565e-08	1.14692	0.107	0.028	0.00142613
Mic2	EPB41	1.03527e-07	1.27455	0.296	0.153	0.00185582
Mic2	PTMA	1.14943e-07	1.19509	0.29	0.147	0.00206046
Mic2	PPP3CC	1.29987e-07	1.24382	0.213	0.091	0.00233014
Mic2	TRAF3IP3	1.45393e-07	0.91345	0.195	0.077	0.00260632
Mic2	SH3BGRL3	2.07555e-07	1.20996	0.142	0.048	0.00372063
Mic2	RPL15	2.32075e-07	1.07938	0.26	0.127	0.00416018
Mic2	JAK1	2.64743e-07	1.06669	0.213	0.091	0.00474579
Mic2	TFDP2	3.07667e-07	1.20225	0.178	0.07	0.00551523
Mic2	CALM1	3.18744e-07	1.06952	0.266	0.131	0.00571381
Mic2	AOAH	3.44941e-07	1.2227	0.544	0.469	0.00618341
Mic2	ZHX2	3.944e-07	1.35299	0.166	0.065	0.00707001
Mic2	TAGAP	4.38635e-07	1.20876	0.124	0.04	0.00786297
Mic2	RNF125	5.58404e-07	1.24575	0.172	0.069	0.01001
Mic2	RPL7	6.52046e-07	0.980545	0.207	0.091	0.0116886
Mic2	CMC1	7.02479e-07	1.04568	0.142	0.05	0.0125926
Mic2	HMGB1	7.52825e-07	1.15502	0.219	0.102	0.0134951
Mic2	FOXP1	8.7024e-07	0.904117	0.515	0.37	0.0155999
Mic2	HLA-E	1.03812e-06	1.00111	0.32	0.183	0.0186094
Mic2	CPD	1.06927e-06	1.10806	0.101	0.029	0.0191678
Mic2	CLIC1	1.13305e-06	0.757963	0.107	0.031	0.0203111
Mic2	PPP1R2	1.36699e-06	1.1383	0.148	0.055	0.0245047
Mic2	RPL3	1.40368e-06	1.03406	0.207	0.094	0.0251624
Mic2	TMEM160	1.63221e-06	1.01018	0.112	0.035	0.029259
Mic2	KIAA1551	1.65834e-06	1.10861	0.178	0.074	0.0297275
Mic2	IQGAP1	1.74143e-06	1.02452	0.124	0.042	0.0312169
Mic2	RPS15	2.04191e-06	0.940628	0.314	0.178	0.0366033
Mic2	MBP	2.18095e-06	0.861483	0.361	0.222	0.0390956
Mic2	TXNRD1	2.70166e-06	0.990625	0.29	0.158	0.04843
Mic3	COLEC12	3.91328e-160	3.9733	0.505	0.008	7.01494e-156
Mic3	F13A1	2.90854e-124	4.47823	0.713	0.052	5.21385e-120
Mic3	SEPP1	1.52115e-110	4.16381	0.535	0.027	2.72681e-106
Mic3	SIGLEC1	1.39555e-83	3.01597	0.317	0.009	2.50167e-79
Mic3	FGF13	7.38581e-68	3.25816	0.277	0.009	1.32398e-63
Mic3	SCN9A	8.81785e-64	2.37247	0.198	0.003	1.58069e-59
Mic3	MRC1	2.19891e-60	3.31168	0.624	0.101	3.94176e-56
Mic3	CD163	1.73886e-58	3.20591	0.495	0.059	3.11709e-54
Mic3	IL12RB2	5.60331e-47	2.38175	0.198	0.007	1.00445e-42
Mic3	EYA2	8.52671e-47	2.06966	0.208	0.008	1.5285e-42
Mic3	RNASE1	1.50241e-44	2.31505	0.208	0.009	2.69323e-40
Mic3	PMP22	5.35422e-44	1.99005	0.158	0.004	9.59797e-40
Mic3	ITSN1	1.90469e-43	2.89055	0.446	0.066	3.41435e-39
Mic3	MPPED2	6.03196e-39	2.65676	0.139	0.003	1.08129e-34
Mic3	CR1	1.62045e-38	2.13247	0.149	0.004	2.90483e-34
Mic3	NAMPT	3.22168e-37	3.31102	0.376	0.053	5.77518e-33
Mic3	STARD13	1.86024e-33	2.43146	0.525	0.12	3.33466e-29
Mic3	VAV3	6.09838e-33	2.24017	0.277	0.03	1.0932e-28
Mic3	NRP1	2.43656e-29	2.23711	0.446	0.094	4.36779e-25
Mic3	GADD45B	2.81652e-29	2.03263	0.178	0.013	5.0489e-25
Mic3	MAN1A1	8.63399e-29	2.28796	0.574	0.166	1.54773e-24
Mic3	LGMN	1.40683e-28	2.68624	0.327	0.053	2.52188e-24
Mic3	SLC16A10	2.89457e-28	1.87723	0.119	0.004	5.1888e-24
Mic3	MS4A4A	1.45442e-27	2.34897	0.257	0.032	2.60719e-23
Mic3	CD36	7.12772e-27	2.51241	0.119	0.005	1.27772e-22
Mic3	RGL1	1.08424e-25	2.79244	0.376	0.08	1.94361e-21
Mic3	PEAK1	2.43333e-25	2.01181	0.554	0.166	4.36198e-21
Mic3	DIRC3	6.1386e-24	2.33096	0.257	0.038	1.10041e-19
Mic3	LYVE1	1.85949e-23	2.42795	0.307	0.056	3.33332e-19
Mic3	GAS2L3	5.15855e-23	1.90903	0.139	0.01	9.24722e-19
Mic3	HRH1	9.67557e-23	1.98286	0.168	0.016	1.73444e-18
Mic3	SLC38A6	1.77853e-22	1.8323	0.149	0.012	3.1882e-18
Mic3	RBPJ	1.91623e-22	2.30938	0.505	0.166	3.43503e-18
Mic3	AGFG1	2.51079e-22	2.02587	0.406	0.103	4.50084e-18
Mic3	MYO5A	3.44726e-22	2.16859	0.495	0.156	6.17955e-18
Mic3	TGFBI	1.04937e-21	2.14842	0.198	0.024	1.88111e-17
Mic3	USP36	6.93024e-21	2.28044	0.267	0.047	1.24231e-16
Mic3	ANTXR2	2.26988e-20	1.74414	0.149	0.014	4.06899e-16
Mic3	DAPK1	2.87254e-20	1.74461	0.208	0.029	5.14931e-16
Mic3	SESTD1	3.17645e-20	1.60427	0.119	0.008	5.6941e-16
Mic3	FOS	1.47127e-18	2.09521	0.277	0.058	2.6374e-14
Mic3	ARHGAP18	1.51777e-18	1.92936	0.356	0.09	2.72076e-14
Mic3	ME1	5.9667e-18	1.79047	0.119	0.01	1.06959e-13
Mic3	IQGAP2	8.91154e-18	1.67332	0.356	0.09	1.59748e-13
Mic3	PID1	1.26582e-17	1.9144	0.248	0.048	2.26911e-13
Mic3	WWP1	1.41299e-17	2.07071	0.307	0.073	2.53293e-13
Mic3	ABCA1	2.73491e-17	1.82076	0.257	0.052	4.90259e-13
Mic3	MCTP1	3.86675e-17	1.8674	0.248	0.048	6.93154e-13
Mic3	EDA	5.97343e-17	2.04329	0.386	0.117	1.0708e-12
Mic3	HERPUD1	1.85682e-16	2.21426	0.386	0.121	3.32853e-12
Mic3	TRPS1	2.28509e-16	1.77509	0.465	0.173	4.09624e-12
Mic3	TFRC	2.752e-16	2.2451	0.178	0.027	4.93324e-12
Mic3	FCHSD2	5.1703e-15	1.36183	0.733	0.494	9.26828e-11
Mic3	AP2A2	6.27474e-14	1.78058	0.297	0.084	1.12481e-09
Mic3	TSHZ3	6.89479e-14	1.72489	0.139	0.019	1.23596e-09
Mic3	FMN1	2.77471e-13	1.55841	0.584	0.309	4.97395e-09
Mic3	RGS2	5.14479e-13	1.46852	0.119	0.015	9.22255e-09
Mic3	EPS15	1.40197e-12	1.50933	0.505	0.23	2.51318e-08
Mic3	SERINC5	2.05178e-12	1.7372	0.238	0.06	3.67803e-08
Mic3	LIMD1	4.80289e-12	1.7166	0.208	0.048	8.60966e-08
Mic3	AFF3	7.18738e-12	1.68417	0.168	0.033	1.28841e-07
Mic3	DPYD	1.20525e-11	1.32131	0.535	0.257	2.16054e-07
Mic3	RNF144B	1.52469e-11	1.8679	0.317	0.109	2.73316e-07
Mic3	SNX9	1.67353e-11	1.72226	0.317	0.107	2.99998e-07
Mic3	PDGFC	1.91445e-11	1.82543	0.287	0.092	3.43184e-07
Mic3	CPNE8	2.26624e-11	1.19357	0.149	0.026	4.06247e-07
Mic3	MS4A4E	2.61427e-11	1.54219	0.119	0.018	4.68635e-07
Mic3	DOCK1	7.03831e-11	1.36086	0.139	0.025	1.26169e-06
Mic3	MTSS1	1.0287e-10	1.18777	0.505	0.242	1.84404e-06
Mic3	ASAP1	1.32444e-10	1.56908	0.337	0.128	2.37418e-06
Mic3	VMP1	2.69949e-10	1.53859	0.436	0.203	4.8391e-06
Mic3	FAM20A	8.015e-10	1.3277	0.139	0.027	1.43677e-05
Mic3	SPATS2L	1.0595e-09	1.59435	0.257	0.084	1.89926e-05
Mic3	MERTK	1.08021e-09	1.28485	0.436	0.209	1.93639e-05
Mic3	FRMD4B	1.47717e-09	1.26723	0.525	0.291	2.64798e-05
Mic3	SAT1	1.67154e-09	1.53383	0.624	0.431	2.99641e-05
Mic3	ADGRL2	2.08573e-09	1.47561	0.109	0.018	3.73888e-05
Mic3	SRGN	2.48018e-09	1.40905	0.455	0.231	4.44598e-05
Mic3	C20orf194	2.96694e-09	1.33019	0.446	0.221	5.31853e-05
Mic3	NRP2	3.4284e-09	1.2164	0.218	0.064	6.14575e-05
Mic3	TNFAIP2	4.53992e-09	1.58192	0.158	0.037	8.13826e-05
Mic3	ARHGAP5	7.11324e-09	1.54625	0.218	0.068	0.000127512
Mic3	SESN1	1.11417e-08	1.30529	0.317	0.124	0.000199726
Mic3	SDCBP	1.15017e-08	1.47032	0.238	0.078	0.000206179
Mic3	RAB20	1.8337e-08	1.45855	0.208	0.063	0.00032871
Mic3	PLTP	2.88077e-08	1.17205	0.139	0.032	0.000516407
Mic3	AHNAK	4.54583e-08	1.10126	0.109	0.021	0.000814886
Mic3	FCHO2	4.95999e-08	1.45697	0.228	0.079	0.000889128
Mic3	JUN	6.1185e-08	1.67211	0.158	0.042	0.0010968
Mic3	GALNTL6	6.99547e-08	1.0685	0.109	0.021	0.00125401
Mic3	FOXP1	7.43438e-08	0.804286	0.604	0.37	0.00133269
Mic3	C5AR1	7.81503e-08	2.05259	0.109	0.022	0.00140092
Mic3	SLC9A9	1.76396e-07	0.964782	0.703	0.569	0.00316207
Mic3	EIF2B5	1.82207e-07	1.5733	0.188	0.06	0.00326624
Mic3	ZCCHC2	3.6411e-07	1.34997	0.208	0.072	0.00652704
Mic3	IFI44	4.1482e-07	1.19687	0.129	0.032	0.00743606
Mic3	SLC2A3	4.3062e-07	1.75633	0.248	0.098	0.0077193
Mic3	ATG7	4.46994e-07	1.02961	0.495	0.303	0.00801281
Mic3	KHDRBS2	5.20315e-07	1.23823	0.158	0.046	0.00932717
Mic3	SPIDR	5.7622e-07	0.964344	0.505	0.311	0.0103293
Mic3	EEF2K	5.89837e-07	1.28951	0.139	0.037	0.0105734
Mic3	IQSEC1	8.95563e-07	1.08494	0.119	0.029	0.0160539
Mic3	THRB	9.57071e-07	1.23226	0.208	0.074	0.0171565
Mic3	SLC18B1	1.0046e-06	1.43652	0.149	0.043	0.0180085
Mic3	ESR1	1.20404e-06	1.16019	0.158	0.048	0.0215836
Mic3	FKBP5	2.69767e-06	0.849932	0.624	0.466	0.0483584
Mic0	FRMD4A	1.76022e-96	1.30935	0.904	0.552	3.15538e-92
Mic0	PLXDC2	1.65004e-73	0.906258	0.961	0.659	2.95787e-69
Mic0	DOCK4	2.79919e-71	1.06701	0.893	0.611	5.01782e-67
Mic0	SFMBT2	7.14723e-54	1.21119	0.736	0.427	1.28121e-49
Mic0	HS3ST4	5.06471e-53	1.2742	0.663	0.326	9.079e-49
Mic0	C10orf11	6.82507e-45	0.795078	0.869	0.597	1.22346e-40
Mic0	MEF2C	2.06131e-41	0.835492	0.81	0.56	3.6951e-37
Mic0	KCNQ3	1.0903e-37	1.18745	0.593	0.327	1.95448e-33
Mic0	SYNDIG1	2.84694e-36	1.2923	0.511	0.232	5.10342e-32
Mic0	SRGAP2	1.0903e-34	0.890473	0.699	0.452	1.95447e-30
Mic0	ST6GAL1	8.74514e-34	0.869799	0.727	0.507	1.56765e-29
Mic0	ITPR2	2.00916e-32	0.77776	0.734	0.511	3.60162e-28
Mic0	NAV3	1.28314e-31	1.12595	0.543	0.286	2.30015e-27
Mic0	MEF2A	4.03202e-31	0.754259	0.765	0.534	7.22781e-27
Mic0	ARHGAP24	9.0383e-31	0.775668	0.757	0.517	1.62021e-26
Mic0	P2RY12	1.66234e-30	1.4623	0.39	0.158	2.97991e-26
Mic0	ARHGAP22	3.53896e-30	1.14521	0.492	0.25	6.34394e-26
Mic0	DOCK8	6.37184e-30	0.800536	0.732	0.538	1.14222e-25
Mic0	SORL1	1.52281e-29	0.869793	0.637	0.404	2.72979e-25
Mic0	OXR1	2.09915e-29	1.10164	0.555	0.322	3.76294e-25
Mic0	ST6GALNAC3	3.38613e-27	1.07649	0.475	0.241	6.06998e-23
Mic0	FOXN3	1.4382e-23	0.700362	0.729	0.578	2.57812e-19
Mic0	RASGEF1C	3.10922e-23	1.49085	0.291	0.108	5.57359e-19
Mic0	APBB1IP	4.99526e-23	0.788918	0.676	0.502	8.9545e-19
Mic0	SDK1	3.78996e-21	1.15879	0.371	0.182	6.79388e-17
Mic0	ATP8B4	2.27271e-20	0.881493	0.492	0.297	4.07406e-16
Mic0	EPB41L2	8.33428e-20	0.756863	0.606	0.409	1.494e-15
Mic0	FMNL3	2.19352e-19	1.12907	0.311	0.139	3.9321e-15
Mic0	FAM149A	2.3885e-19	1.18894	0.262	0.099	4.28162e-15
Mic0	SLC8A1	9.0642e-19	0.72877	0.636	0.453	1.62485e-14
Mic0	GLDN	1.0246e-18	1.18707	0.293	0.123	1.83669e-14
Mic0	ABR	1.06808e-18	0.799787	0.528	0.341	1.91463e-14
Mic0	HDAC9	1.50666e-18	0.693576	0.573	0.386	2.70085e-14
Mic0	LDLRAD4	1.81813e-18	0.598444	0.67	0.484	3.25919e-14
Mic0	MAML2	3.39595e-18	0.631031	0.681	0.516	6.08759e-14
Mic0	LHFPL2	6.28655e-18	0.927209	0.44	0.262	1.12693e-13
Mic0	SRGAP2B	8.84024e-18	0.799994	0.482	0.307	1.5847e-13
Mic0	MAML3	9.19265e-18	0.71424	0.564	0.39	1.64787e-13
Mic0	ABCC4	5.2717e-17	0.865221	0.381	0.209	9.45004e-13
Mic0	MTHFD1L	9.83678e-17	0.927904	0.39	0.225	1.76334e-12
Mic0	P3H2	2.08701e-16	1.23227	0.177	0.051	3.74117e-12
Mic0	LRRK1	2.80386e-16	1.09822	0.336	0.18	5.02621e-12
Mic0	NAV2	4.32051e-16	1.25425	0.18	0.054	7.74495e-12
Mic0	DSCAM	6.96937e-16	1.10646	0.264	0.116	1.24933e-11
Mic0	ELMO1	7.61692e-16	0.566803	0.695	0.562	1.36541e-11
Mic0	2023-03-03	1.9441e-15	1.26123	0.255	0.117	3.48498e-11
Mic0	BLNK	2.60645e-15	0.870348	0.361	0.202	4.67233e-11
Mic0	CACNB4	4.72079e-15	1.10007	0.223	0.09	8.46249e-11
Mic0	BMP2K	5.98499e-15	0.771646	0.465	0.306	1.07287e-10
Mic0	UBE2E2	3.68132e-14	0.634944	0.543	0.385	6.59914e-10
Mic0	ZFHX3	6.9508e-14	0.756924	0.508	0.359	1.246e-09
Mic0	SOCS6	1.09256e-13	0.983286	0.259	0.125	1.95852e-09
Mic0	GNG7	1.28809e-13	0.940951	0.278	0.141	2.30902e-09
Mic0	ADAM28	1.66156e-13	0.706295	0.43	0.273	2.97851e-09
Mic0	CSGALNACT1	2.10411e-13	0.709992	0.455	0.294	3.77183e-09
Mic0	TIAM1	2.91557e-13	0.9552	0.269	0.137	5.22644e-09
Mic0	TBC1D22A	4.79515e-13	0.739527	0.444	0.3	8.59578e-09
Mic0	CACNA1A	5.4455e-13	1.00875	0.263	0.134	9.76161e-09
Mic0	RASAL2	9.58335e-13	0.925644	0.306	0.173	1.71791e-08
Mic0	LY86	1.40974e-12	0.771623	0.36	0.216	2.52709e-08
Mic0	C3	2.1184e-12	0.612129	0.463	0.306	3.79745e-08
Mic0	CYFIP1	2.1381e-12	0.72175	0.391	0.241	3.83275e-08
Mic0	FOXP2	2.41486e-12	0.810325	0.309	0.169	4.32888e-08
Mic0	MAP4K4	2.44764e-12	0.730111	0.406	0.263	4.38764e-08
Mic0	PALD1	2.47392e-12	0.756027	0.387	0.246	4.43475e-08
Mic0	SHTN1	3.57774e-12	0.859791	0.335	0.203	6.41345e-08
Mic0	RTTN	5.99325e-12	1.2055	0.196	0.086	1.07435e-07
Mic0	A2M	6.83297e-12	0.7908	0.297	0.167	1.22488e-07
Mic0	CX3CR1	8.84834e-12	0.912411	0.271	0.148	1.58615e-07
Mic0	SYK	1.21741e-11	0.66751	0.443	0.312	2.18233e-07
Mic0	MAP3K5	2.62799e-11	0.726722	0.375	0.245	4.71093e-07
Mic0	KHDRBS3	2.759e-11	0.819769	0.255	0.135	4.94578e-07
Mic0	GAB2	3.9106e-11	0.635207	0.455	0.318	7.01014e-07
Mic0	SDCCAG8	5.15683e-11	0.670127	0.399	0.266	9.24413e-07
Mic0	CPED1	6.1009e-11	0.886769	0.318	0.199	1.09365e-06
Mic0	PARK2	2.70892e-10	0.748414	0.317	0.199	4.856e-06
Mic0	RYR1	3.84355e-10	0.788881	0.27	0.153	6.88994e-06
Mic0	INPP5D	5.83284e-10	0.55173	0.531	0.421	1.04559e-05
Mic0	VASH1	5.88596e-10	0.839875	0.193	0.091	1.05512e-05
Mic0	SNX29	7.0054e-10	0.68276	0.401	0.281	1.25579e-05
Mic0	ITGAX	8.14457e-10	0.898707	0.162	0.069	1.46e-05
Mic0	SRGAP2C	1.04708e-09	0.706831	0.375	0.254	1.87699e-05
Mic0	LPCAT2	1.10728e-09	0.678782	0.376	0.249	1.98491e-05
Mic0	MCF2L	1.68446e-09	0.861666	0.216	0.116	3.01957e-05
Mic0	CSF3R	4.75563e-09	0.704114	0.307	0.196	8.52494e-05
Mic0	ST3GAL6	4.83677e-09	0.88153	0.213	0.116	8.6704e-05
Mic0	TBC1D4	4.84399e-09	0.838693	0.227	0.127	8.68334e-05
Mic0	PTPRJ	4.8932e-09	0.593024	0.507	0.392	8.77156e-05
Mic0	CSF2RA	5.01778e-09	0.678347	0.328	0.214	8.99487e-05
Mic0	PRDM11	5.81472e-09	0.923745	0.104	0.033	0.000104235
Mic0	IGSF21	6.35596e-09	0.761451	0.234	0.131	0.000113937
Mic0	PLD1	9.85072e-09	0.795386	0.152	0.067	0.000176584
Mic0	STRBP	1.44635e-08	0.797709	0.173	0.083	0.000259272
Mic0	LPAR1	1.97331e-08	0.906891	0.109	0.039	0.000353735
Mic0	PGM5	2.55324e-08	0.774369	0.135	0.056	0.000457694
Mic0	TANC1	3.22568e-08	0.824723	0.143	0.063	0.000578235
Mic0	RASSF8	3.52993e-08	0.668254	0.293	0.189	0.000632776
Mic0	APBA1	4.74245e-08	0.774814	0.16	0.077	0.000850132
Mic0	CAMK1D	4.88579e-08	0.656664	0.338	0.232	0.000875827
Mic0	ENTPD1	6.20416e-08	0.844868	0.26	0.168	0.00111216
Mic0	NAALADL2	1.79749e-07	0.824383	0.209	0.123	0.00322218
Mic0	ATM	2.49947e-07	0.507359	0.397	0.29	0.00448056
Mic0	ZNF710	2.54691e-07	0.637366	0.313	0.213	0.00456559
Mic0	HPGDS	2.71838e-07	0.820705	0.119	0.051	0.00487296
Mic0	TMEM156	2.77106e-07	0.738753	0.195	0.109	0.0049674
Mic0	CAPZB	2.89271e-07	0.571789	0.36	0.264	0.00518547
Mic0	SH3RF3	3.03536e-07	0.517155	0.415	0.309	0.00544119
Mic0	GRID2	4.57276e-07	0.842389	0.287	0.198	0.00819713
Mic0	TTC7A	5.44336e-07	0.645486	0.252	0.162	0.00975776
Mic0	LRCH1	6.6761e-07	0.686804	0.305	0.218	0.0119676
Mic0	WNT2B	7.44523e-07	0.797323	0.126	0.059	0.0133463
Mic0	TLN2	8.97591e-07	0.695609	0.213	0.13	0.0160902
Mic0	POGZ	9.90174e-07	0.601146	0.189	0.108	0.0177499
Mic0	RIN2	1.09698e-06	0.616647	0.197	0.116	0.0196644
Mic0	NPL	1.27425e-06	0.52898	0.272	0.181	0.0228422
Mic0	KCNIP1	1.3756e-06	0.833089	0.197	0.118	0.0246591
Mic0	ZNF846	1.39579e-06	0.689372	0.18	0.104	0.0250209
Mic0	TENM4	1.40533e-06	0.76198	0.154	0.082	0.025192
Mic0	IL13RA1	1.66728e-06	0.636987	0.173	0.096	0.0298876
Mic0	MKNK1	1.88988e-06	0.584298	0.322	0.232	0.033878
Mic0	KBTBD12	2.08765e-06	0.909032	0.127	0.063	0.0374232
Mic0	ADAP2	2.28006e-06	0.594787	0.27	0.182	0.0408724
Mic0	GSN	2.72843e-06	0.552363	0.253	0.168	0.0489099
